# Supplementary material for: Space Radiation-Induced Alterations in the Hippocampal Ubiquitin-Proteome System
Source: Int J Mol Sci. 2021 Jul 19;22(14):7713. doi: 10.3390/ijms22147713 (PMC8304141; doi:10.3390/ijms22147713)
Supplement: Supplementary file 1 [file ijms-22-07713-s001.zip]

Archive with 1 entries (1 files):
- ijms-1267604-supplementary.xlsx
