# Supplementary material for: Space Radiation-Induced Alterations in the Hippocampal Ubiquitin-Proteome System
Source: Int J Mol Sci. 2021 Jul 19;22(14):7713. doi: 10.3390/ijms22147713 (PMC8304141; doi:10.3390/ijms22147713)
Supplement: Supplementary file 1 [file ijms-22-07713-s001.zip › ijms-1267604-supplementary.xlsx]

## Sheet: Sham
Sham	Protein name	Gene name	Sham AUC
A0JN29	Endoplasmic reticulum junction formation protein lunapark	Lnpk	3.53783e+08
A0JPJ7	Obg-like ATPase 1	Ola1	2.09231e+09
A1A5L2	Pgm1 protein	Pgm1	1.22526e+09
A1A5R8	Uncharacterized protein KIAA1841 homolog		5.30834e+09
A1L108	Actin-related protein 2/3 complex subunit 5-like protein	Arpc5l	2.15593e+08
A1L1I6	Reticulon	Rtn3	7.15323e+08
A2VCW8	Septin	Sept7	1.13969e+09
A3FM27	Chloride intracellular channel protein	Clic4	9.54561e+08
A6Y7S3	Potassium channel tetramerisation domain containing 8	Kctd8	6.15976e+08
A8WCF8	Tumor protein p63-regulated gene 1-like protein	Tprg1l	1.73216e+08
A9CMB0	R3hdm1 protein	R3hdm1	1.51888e+09
A9UMV9	Complex I-B14.5a	Ndufa7	2.16211e+08
B0BMW0	Ras-related protein Rab-14	Rab14	1.68653e+09
B0BMW2	3-hydroxyacyl-CoA dehydrogenase type-2	Hsd17b10	2.97349e+08
B0BMY7	Protein tyrosine kinase 9-like	Twf2	6.71217e+08
B0BN30	Mitochondrial carrier 1	Mtch1	6.51088e+08
B0BN51	Small nuclear ribonucleoprotein-associated protein B	Snrpb	6.03988e+08
B0BN52	Mitochondrial carrier 2	Mtch2	3.86889e+08
B0BN63	Activator of Hsp90 ATPase activity 1	Ahsa1	1.70523e+09
B0BN81	40S ribosomal protein S5	Rps5	1.01295e+09
B0BN93	26S proteasome non-ATPase regulatory subunit 13	Psmd13	1.26235e+09
B0BNA5	Coactosin-like protein	Cotl1	2.56694e+08
B0BND0	Glycerophosphocholine cholinephosphodiesterase ENPP6	Enpp6	7.29209e+08
B0BNE5	S-formylglutathione hydrolase	Esd	2.07947e+08
B0BNE6	Complex I-23kD	Ndufs8	1.44633e+08
B0BNK1	RAB5C, member RAS oncogene family	Rab5c	2.53896e+08
B0K020	CDGSH iron-sulfur domain-containing protein 1	Cisd1	1.98361e+08
B0K031	60S ribosomal protein L7	Rpl7	8.52798e+08
B1WBS4	Similar to Vacuolar protein sorting 26 homolog	Vps26b	2.0857e+08
B1WBU9	Alpha-1,4 glucan phosphorylase	Pygm	1.55728e+09
B1WBY1	Cul1 protein	Cul1	1.37526e+09
B1WC34	Glucosidase 2 subunit beta	Prkcsh	3.10756e+08
B1WC61	Complex I assembly factor ACAD9, mitochondrial	Acad9	2.52096e+09
B1WC64	Cyp46a1 protein	Cyp46a1	6.7903e+08
B2DD29	Serine/threonine-protein kinase BRSK1	Brsk1 Sadb	1.01961e+09
B2GUZ3	Formyltetrahydrofolate synthetase	Mthfd1l	5.86702e+08
B2GUZ9	Fam49b protein	Fam49b	3.09083e+08
B2GV03	Alpha-1,4 glucan phosphorylase	Pygb	2.25322e+09
B2GV06	Succinyl-CoA:3-ketoacid coenzyme A transferase 1, mitochondrial	Oxct1	6.25776e+08
B2GV41	Ubiquitin specific protease 39 (Predicted), isoform CRA_b	Usp39	3.96783e+08
B2GV54	Neutral cholesterol ester hydrolase 1	Nceh1	6.74819e+08
B2GV73	Actin-related protein 2/3 complex subunit 3	Arpc3	6.24544e+08
B2GV79	Pdxp protein	Pdxp	1.22857e+08
B2RYG2	Phosphoenolpyruvate carboxykinase	Pck2	2.49594e+08
B2RYG6	Ubiquitin thioesterase OTUB1	Otub1	3.18817e+08
B2RYJ3	Cullin 4A	Cul4a	2.53157e+09
B2RYJ7	ARP1 actin-related protein 1 homolog B	Actr1b	6.47492e+08
B2RYN6	AP-1 complex subunit gamma	Ap1g1	2.55289e+09
B2RYQ2	Serine/threonine-protein phosphatase 2A activator	Ptpa	4.05962e+08
B2RYS2	Cytochrome b-c1 complex subunit 7	Uqcrb	3.62736e+08
B2RYW3	Complex I-B22	Ndufb9	1.6491e+08
B2RYW9	Fumarylacetoacetate hydrolase domain-containing protein 2	Fahd2	1.80084e+08
B2RYX0	Naca protein	Naca	7.24505e+07
B2RYX1	LOC685322 protein	Uqcr10	2.84954e+08
B2RZ37	Receptor expression-enhancing protein 5	Reep5	1.45014e+08
B2RZ72	Actin-related protein 2/3 complex subunit 4	Arpc4	5.86637e+08
B2RZ78	Vacuolar protein sorting-associated protein 29	Vps29	6.34857e+07
B2RZA9	Ube2l3 protein	Ube2l3	1.92062e+08
B2RZC6	Ilf2 protein	Ilf2	7.48386e+08
B2RZD6	NDUFA4, mitochondrial complex-associated	Ndufa4	2.60995e+09
B3GNI6	Septin-11	Septin11	2.57922e+09
B4F772	Heat shock 70kDa protein 4-like	Hspa4l	1.3086e+09
B4F774	Ganglioside-induced differentiation-associated protein 1-like 1	Gdap1l1	3.66378e+08
B4F7C2	Tubulin beta chain	Tubb4a	2.27065e+10
B5DEL8	Complex I-15 kDa	Ndufs5	1.78052e+08
B5DF89	Cullin-3	Cul3	1.48902e+09
B5DF91	ELAV-like protein 1	Elavl1	4.92202e+08
B5DFC1	Vps35 protein	Vps35	1.16795e+09
B5DFC3	Protein transport protein SEC23	Sec23a	1.22306e+09
B5DFC8	Eukaryotic translation initiation factor 3 subunit C	Eif3	1.40916e+09
B5DFE0	Membrane palmitoylated protein 6	Mpp6	6.2926e+08
B5DFF7	Dual specificity protein phosphatase	Dusp3	1.43871e+08
B5DFI0	RNA cytidine acetyltransferase	NAT10	7.21675e+08
B5DFI9	Protein-serine/threonine kinase	Pdk3	7.85307e+08
B5DFK0	Leng4 protein	Mboat7	4.04654e+08
B5DFK1	Coatomer subunit alpha	Copa	7.35359e+08
B5DFK6	AP-3 complex subunit delta	Ap3d1	2.06437e+09
B5DFM3	Ly6h protein	Ly6h	6.21479e+08
B6DTP5	DEAD box protein 5	Ddx5	4.81034e+08
B6RK61	Myosin heavy chain 7B	Myh7b	7.84976e+09
C0IXW5	Furry-like protein	Fry	1.5758e+09
D2E6K0	NADH-ubiquinone oxidoreductase chain 4	ND4	2.44621e+08
D3KR63	cAMPS	Rapgef4	6.31008e+08
D3Z8C4	Protein MCM10 homolog	Mcm10	6.14797e+08
D3Z8I7	Glutathione S-transferase, theta 3	Gstt3	5.16229e+08
D3Z955	Phosphoglucomutase 2-like 1	Pgm2l1	2.5453e+09
D3Z9H2	Hyaluronan and proteoglycan link protein 4	Hapln4	2.8841e+08
D3ZA84	Talin 2	Tln2	2.4505e+09
D3ZAA9	MAGUK p55 subfamily member 2	Mpp2	4.73572e+09
D3ZAF6	ATP synthase subunit f, mitochondrial	Atp5mf	7.45577e+08
D3ZAH4	SKI family transcriptional corepressor 2	Skor2	1.42782e+09
D3ZAI6	5'-nucleotidase domain-containing 3	Nt5dc3	3.56007e+08
D3ZAP9	Glycerol-3-phosphate dehydrogenase [NAD(+)]	Gpd1l	3.28139e+08
D3ZAS1	40S ribosomal protein S2		1.02185e+09
D3ZAZ0	Eukaryotic translation initiation factor 3 subunit M	Eif3m	1.58811e+09
D3ZBB7	Ubiquitinyl hydrolase 1	Usp32	4.67715e+08
D3ZBI5	Formin 1	Fmn1	1.40226e+09
D3ZBU7	DUF4592 domain-containing protein	RGD1310819	5.86097e+08
D3ZC55	Heat shock 70kDa protein 12A	Hspa12a	9.7331e+08
D3ZC63	Cytidine/uridine monophosphate kinase 2	Cmpk2	2.47153e+09
D3ZC84	Ubiquitinyl hydrolase 1	Usp9x	1.27453e+09
D3ZCA0	Pyridoxal phosphate homeostasis protein	Plpbp	3.95844e+08
D3ZCV0	Actinin alpha 2	Actn2	5.58085e+08
D3ZD09	Cytochrome c oxidase subunit	Cox6b1	2.67723e+08
D3ZD17	Rap guanine nucleotide exchange factor 2	Rapgef2	1.59743e+09
D3ZD73	RNA helicase	Ddx6	2.25924e+09
D3ZD97	RNA helicase	Dhx15	1.09674e+09
D3ZDH8	Septin	Sept5	7.46257e+08
D3ZDU2	Regulatory-associated protein of MTOR, complex 1	Rptor	1.10933e+09
D3ZE15	Complex I-B16.6	Ndufa13	4.51702e+08
D3ZE17	Caskin-1	Caskin1	1.51373e+09
D3ZER6	Transportin 2	Tnpo2	9.46563e+08
D3ZES7	Plexin A4	Plxna4	2.40811e+09
D3ZEY4	Diacylglycerol kinase theta	Dgkq	8.43279e+08
D3ZF07	60S ribosomal protein L27a	RGD1560633	6.17003e+08
D3ZF86	ARFGEF family member 3	Arfgef3	1.87856e+09
D3ZFD0	Unconventional myosin-XVIIIa	Myo18a	1.06569e+10
D3ZFJ6	Lactamase, beta	Lactb	3.22962e+08
D3ZFQ8	Cytochrome c-1	Cyc1	7.58216e+08
D3ZG43	Complex I-30kD	Ndufs3	4.25431e+08
D3ZGE6	Cortactin, isoform CRA_c	Cttn	1.07686e+09
D3ZGS3	Inositol polyphosphate 5-phosphatase OCRL	Ocrl	7.73369e+08
D3ZGX1	Neurite extension and migration factor	Nexmif	1.62313e+09
D3ZHB7	HECT-type E3 ubiquitin transferase	Ube3c	1.12488e+09
D3ZHI6	Cytotoxic T lymphocyte-associated protein 2 alpha	Ctla2a	6.68362e+08
D3ZHI9	Serine/threonine-protein phosphatase 2A 56 kDa regulatory subunit	Ppp2r5e	1.42854e+09
D3ZHR2	ATP-binding cassette sub-family D member 1	Abcd1	1.57791e+09
D3ZHX3	DIRAS family GTPase 2	Diras2	4.14828e+08
D3ZHY9	RAS protein activator like 1	Rasal1	1.27351e+09
D3ZIE1	40S ribosomal protein S8	RGD1566369	1.00942e+09
D3ZIE9	Delta-1-pyrroline-5-carboxylate synthase	Aldh18a1	1.50662e+08
D3ZIP8	Uncharacterized protein		3.80668e+08
D3ZIT3	Ninein-like	LOC100911256	8.87239e+09
D3ZJH9	Malic enzyme	Me2	1.35066e+09
D3ZJJ7	Kinesin family member 21A	Kif21a	1.6491e+09
D3ZJY5	S10_plectin domain-containing protein		1.06042e+09
D3ZK97	Histone H3	H3f3c	9.42459e+08
D3ZKB4	Rho guanine nucleotide exchange factor 4	Arhgef4	2.67107e+09
D3ZKK5	Phosphatidylinositol-3,5-bisphosphate 3-phosphatase	Mtmr1	7.38461e+08
D3ZLT1	Complex I-B18	Ndufb7	2.59086e+08
D3ZMX6	Syntrophin, beta 2	Sntb2	6.023e+08
D3ZN61	Leucine-rich repeat LGI family, member 3	Lgi3	4.81977e+08
D3ZNQ6	Ubiquitin-conjugating enzyme E2M	Ube2m	3.15503e+09
D3ZNU3	Cramped chromatin regulator homolog 1	Cramp1	3.69508e+08
D3ZP96	DNA replication licensing factor MCM2	Mcm2	5.64491e+08
D3ZPE5	Vacuolar protein sorting-associated protein 53 homolog	Vps53	6.84775e+08
D3ZPN0	Protocadherin 17	Pcdh17	2.00984e+09
D3ZPR0	Chromosome segregation 1-like protein	Cse1l	2.58177e+09
D3ZQ30	Telomere length regulation protein TEL2 homolog	Telo2	4.43657e+09
D3ZQ32	Pappalysin 2	Pappa2	3.35937e+08
D3ZQD3	2-oxoglutarate dehydrogenase-like, mitochondrial	Ogdhl	1.54536e+09
D3ZQG6	Tripartite motif-containing protein 2	Trim2	2.75842e+09
D3ZQL7	Tubulin polymerization-promoting protein	Tppp	1.19921e+09
D3ZRF5	Mitochondrial glutamate carrier 1-like	Slc25a22	9.14255e+08
D3ZS58	NADH dehydrogenase [ubiquinone] 1 alpha subcomplex subunit 2	Ndufa2	8.10084e+07
D3ZSY4	Eosinophil peroxidase	Epx	5.75477e+08
D3ZT36	ADAM metallopeptidase domain 23	Adam23	9.01956e+09
D3ZT90	Glutaryl-CoA dehydrogenase	Gcdh	6.68594e+08
D3ZTF0	Apical junction component 1 homolog	Ajm1	1.68148e+09
D3ZU13	Eukaryotic translation initiation factor 4 gamma, 1	Eif4g1	2.62781e+09
D3ZUC6	Protein TOPAZ1	Topaz1	2.38239e+09
D3ZUE2	Coronin-7	Coro7	5.69748e+08
D3ZUT9	Integrator complex subunit 3	Ints3	6.91761e+08
D3ZUX5	Coiled-coil-helix-coiled-coil-helix domain containing 3	Chchd3	2.86024e+08
D3ZVQ0	Ubiquitin carboxyl-terminal hydrolase	Usp5	1.43861e+09
D3ZW08	Adenylosuccinate lyase	Adsl	8.93946e+08
D3ZW09	Sortilin-related VPS10 domain-containing receptor 2	Sorcs2	3.01363e+08
D3ZW55	Inosine triphosphate pyrophosphatase	Itpa	9.88905e+08
D3ZW56	Neurofascin	Nfasc	1.16254e+09
D3ZWA8	Adaptor protein, phosphotyrosine-interacting with PH domain and leucine zipper 1	Appl1	1.10549e+09
D3ZWL9	Death inducer-obliterator 1	Dido1	3.01983e+09
D3ZWX4	NCK-interacting protein with SH3 domain	Nckipsd	1.11944e+09
D3ZYS6	Olfactory receptor 203	Olr203	7.00647e+08
D3ZZ51	Proline-rich coiled-coil 2B	Prrc2b	2.01667e+09
D3ZZ54	Guanine nucleotide-binding protein subunit beta-5	Gnb5	6.87664e+08
D3ZZK3	Receptor protein-tyrosine kinase	Epha4	2.30621e+09
D3ZZM7	Solute carrier organic anion transporter family member	Slco5a1	6.33315e+08
D4A0A1	SOGA family member 3	Soga3	1.16342e+09
D4A0T0	Complex I-PDSW	Ndufb10	2.46888e+08
D4A133	H(+)-transporting two-sector ATPase	Atp6v1a	1.55733e+09
D4A1A5	Serine/threonine-protein phosphatase 2A 56 kDa regulatory subunit	Ppp2r5c	6.2309e+08
D4A2D7	Importin 4	Ipo4	3.64945e+08
D4A2G9	RAN-binding protein 1	Ranbp1	2.50779e+08
D4A2K5	Nuclear receptor interacting protein 3	Nrip3	1.35865e+09
D4A304	DIRAS family GTPase 1	Diras1	5.59593e+08
D4A3C2	Similar to RIKEN cDNA 6430548M08	RGD1304884	1.18924e+09
D4A3V2	NADH dehydrogenase [ubiquinone] 1 alpha subcomplex subunit 6	Ndufa6	6.30969e+08
D4A3Z3	TBC1 domain family member 24	Tbc1d24	8.24901e+08
D4A435	Intercellular adhesion molecule 5	Icam5	2.43722e+09
D4A565	Complex I-SGDH	Ndufb5	2.33188e+09
D4A5G8	Pyruvate dehydrogenase E1 component subunit alpha	Pdha1l1	1.51919e+09
D4A5J1	Kelch repeat and BTB domain-containing 11	Kbtbd11	9.04302e+08
D4A5L9	Cytochrome c domain-containing protein		9.21319e+08
D4A5X7	Ganglioside-induced differentiation-associated-protein 1	Gdap1	8.76133e+08
D4A6L0	Probable G-protein coupled receptor 158	Gpr158	1.96485e+09
D4A772	Dystrobrevin	Dtna	6.55891e+08
D4A781	Importin 5	Ipo5	7.80895e+08
D4A7L4	Complex I-ESSS	Ndufb11	1.36925e+08
D4A7V1	Endophilin-B2	Sh3glb2	4.71558e+08
D4A8H8	Cytoplasmic FMR1-interacting protein	Cyfip1	3.07541e+09
D4A8P1	40S ribosomal protein S15a	LOC100909878	2.32668e+09
D4A8P9	Isoleucyl-tRNA synthetase	Iars2	1.5548e+09
D4A8U7	Dynactin subunit 1	Dctn1	2.64257e+09
D4A9Q5	Carboxypeptidase M	Cpm	4.70136e+09
D4AAM0	Transportin 3	Tnpo3	1.04807e+09
D4AB17	Formylglycinamide ribonucleotide amidotransferase	Pfas	1.98272e+09
D4AB50	Rho GTPase-activating protein 10	Arhgap10	6.65281e+08
D4ABK1	Synaptogyrin 3	Syngr3	2.92094e+08
D4ABR6	Annexin	Anxa6	2.49893e+09
D4ABT8	Heterogeneous nuclear ribonucleoprotein U-like 2	Hnrnpul2	1.40433e+09
D4ABY2	Coatomer subunit gamma-2	Copg2	8.77288e+08
D4AC23	T-complex protein 1 subunit eta	Cct7	8.45263e+08
D4AC33	Methylcytosine dioxygenase TET	Tet2	8.54471e+08
D4AC39	Fibronectin leucine-rich transmembrane protein 1	Flrt1	9.0526e+08
D4AC89	BTB domain-containing 11	Btbd11	1.15643e+09
D4ACB8	CCT-theta	Cct8	8.52252e+08
D4ACD2	BTB and CNC homology 1 (Predicted), isoform CRA_b	Bach1	6.44749e+08
D4ACG7	Copine 6	Cpne6	5.68777e+08
D4ACN3	HECT-type E3 ubiquitin transferase	Herc2	3.33194e+09
D4ACR0	Heterogeneous nuclear ribonucleoprotein C	Hnrnpc	6.0925e+08
D4ACV3	Histone H2A	Hist2h2ac	7.80994e+08
D4ADE8	DEAD-box helicase 3, X-linked	Ddx3x	4.61124e+08
D4ADS4	Microsomal glutathione S-transferase 3	Mgst3	5.64075e+08
D4AE00	AP-3 complex subunit beta	Ap3b2	2.2861e+09
D4AE96	Importin 7	Ipo7	9.43897e+08
D4AEB3	Senataxin	Setx	2.3274e+09
D4AEC0	Histone H2A	H2afv	1.03887e+09
D4AEH3	Proteasome (Prosome, macropain) 26S subunit, non-ATPase, 7	Psmd7	1.12356e+08
D4AEH9	4-alpha-glucanotransferase	Agl	9.5684e+08
D4AEJ5	Similar to BH3-only member B protein	Wwc2	1.73992e+09
D4AEP0	Adenylosuccinate synthetase isozyme 2	Adss	5.65788e+08
D7UNT3	Ryanodine receptor 2	Ryr2	1.26741e+10
E9PSJ3	Kinesin family member 4A	Kif4a	1.62931e+09
E9PSJ6	Glyoxylate and hydroxypyruvate reductase	Grhpr	3.65226e+08
E9PSV5	Phosphoserine aminotransferase	Psat1	5.38633e+08
E9PT53	Wolfram syndrome 1 homolog	Wfs1	1.34211e+09
E9PTW9	TLE family member 2, transcriptional corepressor	Tle2	5.49389e+08
E9PTX9	Solute carrier family 12 member 2	Slc12a2	8.56659e+08
F1LM47	Succinate--CoA ligase [ADP-forming] subunit beta, mitochondrial	Sucla2	1.15947e+09
F1LM82	Heterogeneous nuclear ribonucleoproteins A2/B1	Hnrnpa2b1	5.92488e+08
F1LMI7	E3 ubiquitin-protein ligase RNF123	Rnf123	9.82099e+08
F1LMP2	Signal recognition particle receptor subunit beta		1.1839e+09
F1LMR7	Dipeptidyl aminopeptidase-like protein 6	Dpp6	9.18977e+08
F1LMV9	Coronin	Coro2b	4.71287e+08
F1LN46	Carnitine O-palmitoyltransferase 1, brain isoform	Cpt1c	5.43195e+08
F1LN92	AFG3-like matrix AAA peptidase subunit 2	Afg3l2	2.1903e+09
F1LNF0	Myosin heavy chain 14	Myh14	3.73493e+09
F1LNF7	Isocitrate dehydrogenase [NAD] subunit, mitochondrial	Idh3a	1.07333e+09
F1LNQ9	Cytoplasmic linker-associated protein 1	Clasp1	6.36758e+09
F1LNY3	Neural cell adhesion molecule 1	Ncam1	1.09158e+09
F1LP59	Rab3 GTPase-activating protein catalytic subunit	Rab3gap1	1.19376e+09
F1LP76	Elongator complex protein 1	Elp1	9.02286e+09
F1LP82	Ras-related protein Rab-2A	Rab2a	3.44323e+08
F1LPA3	IQ motif and SEC7 domain-containing protein 3	Iqsec3	1.66954e+09
F1LPD6	3-ketoacyl-CoA thiolase A, peroxisomal	Acaa1a	3.74245e+08
F1LPG3	Phosphofurin acidic cluster sorting protein 1	Pacs1	9.23337e+08
F1LPP9	Heterogeneous nuclear ribonucleoprotein L	Hnrnpl	9.05969e+08
F1LPS8	Transcriptional activator protein Pur-alpha	Pura	1.4649e+09
F1LPV0	Asparagine--tRNA ligase	Nars	1.66639e+09
F1LQ41	Neuroligin-2	Nlgn2	2.80267e+09
F1LQ63	Tenascin-R	Tnr	2.45964e+09
F1LQ81	Vesicle-fusing ATPase	Nsf	2.62313e+09
F1LQI6	Zyg-11-related, cell cycle regulator	Zer1	2.01773e+09
F1LQN3	Reticulon	Rtn4	1.13169e+09
F1LQQ1	Malic enzyme	Me1	7.64949e+08
F1LQS8	Inositol 1,4,5-trisphosphate receptor type 1	Itpr1	2.27694e+09
F1LQX4	Rho GTPase-activating protein 44	Arhgap44	5.56254e+08
F1LR18	Rho GTPase-activating protein 39	Arhgap39	2.6862e+09
F1LRE1	Glutathione-disulfide reductase	Gsr	5.5721e+08
F1LRI5	GCN1 activator of EIF2AK4	Gcn1	3.83998e+09
F1LRL9	Microtubule-associated protein 1B	Map1b	2.07906e+09
F1LRN3	Septin		9.81108e+08
F1LRT9	Cytoplasmic dynein 1 heavy chain 1	Dync1h1	1.92507e+09
F1LRV6	GMP reductase	Gmpr	5.50435e+08
F1LRZ7	Neurofilament heavy polypeptide	Nefh	2.25781e+09
F1LS72	SUMO-activating enzyme subunit 2	Uba2	1.51623e+09
F1LS86	Isoleucyl-tRNA synthetase	Iars	9.28248e+08
F1LSE6	Liprin-alpha-3	Ppfia3	3.60836e+09
F1LSG8	Syndetin	Vps50	1.26921e+09
F1LSM3	WD repeat-containing protein 44	Wdr44	3.4992e+09
F1LSY2	Neuronal pentraxin receptor	Nptxr	1.60815e+09
F1LT49	Leucine-rich repeat-containing 47	Lrrc47	1.00324e+09
F1LTR1	WD repeat-containing protein 26	Wdr26	5.03722e+08
F1LU71	Methylglutaconyl-CoA hydratase, mitochondrial	Auh	4.193e+08
F1LUM5	Tubulin alpha chain	Tubal3	8.41561e+09
F1LUT4	Phospholipid-transporting ATPase	Atp8a1	5.57455e+08
F1LUV9	Neural cell adhesion molecule 1	Ncam1	1.43807e+09
F1LV13	Heterogeneous nuclear ribonucleoprotein M	Hnrnpm	2.23799e+09
F1LVC3	RAB6B, member RAS oncogene family	Rab6b	1.33057e+09
F1LVS1	BAI1-associated protein 3	Baiap3	7.86477e+08
F1LVX6	Transmembrane protein 132B	Tmem132b	9.02503e+08
F1LX07	Solute carrier family 25 member 12	Slc25a12	3.66818e+09
F1LXA0	NADH dehydrogenase [ubiquinone] 1 alpha subcomplex subunit 12	Ndufa12	1.37579e+09
F1LXQ7	Rho GTPase-activating protein 21	Arhgap21	1.55432e+09
F1LY09	Actin-related protein 3B	Actr3b	1.46702e+09
F1LY69	Intraflagellar transport 140	Ift140	5.39814e+09
F1LYQ8	FERM, ARHGEF and pleckstrin domain-containing protein 1	Farp1	2.06892e+09
F1LZ81	Dedicator of cytokinesis 4	Dock4	1.85771e+09
F1LZW6	Solute carrier family 25 member 13	Slc25a13	9.99192e+08
F1M0S4	Uncharacterized protein	Nrg3	6.84608e+08
F1M0Z1	Triple functional domain protein	Trio	2.77413e+09
F1M0Z3	Copine 4	Cpne4	9.56198e+08
F1M2J2	Ankyrin repeat and sterile alpha motif domain-containing protein 1B	Anks1b	5.73957e+08
F1M2K6	Plakophilin 4	Pkp4	7.62708e+08
F1M378	Protein unc-13 homolog A	Unc13a	5.32343e+08
F1M3P6	Protein SCAI	Scai	4.86365e+08
F1M3W5	Dmx-like 2	Dmxl2	1.63029e+09
F1M471	EPM2A-interacting protein 1	Epm2aip1	6.1037e+08
F1M4A0	Tight junction protein 1	Tjp1	1.20225e+09
F1M4I4	Vacuolar protein sorting-associated protein 51 homolog	Vps51	5.76258e+08
F1M4N6	Dedicator of cyto-kinesis 3	Dock3	1.57437e+09
F1M4Q8	HECT-type E3 ubiquitin transferase	Hecw1	1.5266e+09
F1M542	ADAM metallopeptidase domain 22	Adam22	2.63887e+08
F1M5M9	SLIT-ROBO Rho GTPase-activating protein 3	Srgap3	1.62077e+09
F1M5N4	Malic enzyme	Me3	4.9394e+08
F1M7K7	Voltage-dependent calcium channel gamma-8 subunit	Cacng8	6.3346e+08
F1M7T1	Complex I-B15	LOC100361934	3.59912e+08
F1M8A4	PTPRF-interacting protein alpha 2	Ppfia2	4.45161e+09
F1M8F2	Kinesin heavy chain isoform 5A	Kif5a	3.03007e+09
F1M8G9	Neural cell adhesion molecule 2	Ncam2	1.58953e+10
F1M8X9	Golgi brefeldin A-resistant guanine nucleotide exchange factor 1	Gbf1	5.2569e+09
F1M943	Armadillo repeat-containing protein 8	Armc8	9.18318e+08
F1M951	Tyrosine-protein phosphatase non-receptor type 23	Ptpn23	9.03391e+08
F1M978	Inositol-1-monophosphatase	Impa1	4.49937e+08
F1M998	Sorting nexin 25	Snx25	9.67076e+08
F1M9C3	B-Raf proto-oncogene, serine/threonine kinase	Braf	2.15272e+09
F1M9N9	Ankyrin 2	Ank2	3.564e+09
F1M9V7	Aminopeptidase	Npepps	1.69023e+09
F1M9W9	Similar to TRS85 homolog	Trappc8	1.48714e+09
F1MAH5	Protein phosphatase 6, regulatory subunit 3	Ppp6r3	8.91824e+08
F1MAL3	Spectrin beta chain	Sptb	1.82627e+10
F1MAQ5	Microtubule-associated protein	Map2	1.4763e+09
F1MAR6	Proline dehydrogenase	Prodh1	4.6583e+08
O08651	D-3-phosphoglycerate dehydrogenase	Phgdh	1.30111e+09
O08700	Vacuolar protein sorting-associated protein 45	Vps45	3.90822e+08
O08838	Amphiphysin	Amph	1.27388e+09
O08839	Myc box-dependent-interacting protein 1	Bin1	5.53106e+08
O35077	Glycerol-3-phosphate dehydrogenase [NAD(+)], cytoplasmic	Gpd1	2.80453e+08
O35095	Neurochondrin	Ncdn	2.96131e+09
O35244	Peroxiredoxin-6	Prdx6	4.4399e+08
O35264	Platelet-activating factor acetylhydrolase IB subunit alpha2	Pafah1b2	1.41241e+08
O35274	Neurabin-2	Ppp1r9b	9.64748e+08
O35303	Dynamin-1-like protein	Dnm1l	1.57524e+09
O35331	Pyridoxal kinase	Pdxk	1.83344e+08
O35458	Vesicular inhibitory amino acid transporter	Slc32a1	1.86716e+09
O35509	Ras-related protein Rab-11B	Rab11b	1.37276e+09
O35567	Bifunctional purine biosynthesis protein ATIC	Atic	1.30343e+09
O35814	Stress-induced-phosphoprotein 1	Stip1	1.78381e+09
O35889	Afadin	Afdn	3.15054e+09
O35964	Endophilin-A2	Sh3gl1	1.8009e+09
O54701	Sodium/potassium/calcium exchanger 2	Slc24a2	7.15834e+08
O54861	Sortilin	Sort1	3.39505e+08
O54921	Exocyst complex component 2	Exoc2	1.40242e+09
O54952	Breast cancer type 1 susceptibility protein homolog	Brca1	7.76353e+08
O54975	Xaa-Pro aminopeptidase 1	Xpnpep1	1.05753e+09
O70196	Prolyl endopeptidase	Prep	1.45154e+09
O70453	Putative heme oxygenase 3	Hmox3	4.14298e+08
O88339	Epsin-1	Epn1	6.71954e+09
O88377	Phosphatidylinositol 5-phosphate 4-kinase type-2 beta	Pip4k2b	5.00204e+08
O88506	STE20/SPS1-related proline-alanine-rich protein kinase	Stk39	3.28965e+08
O88565	Ras-related protein Rab-5A	Rab5a	2.46352e+08
O88600	Heat shock 70 kDa protein 4	Hspa4	9.78637e+08
O88637	Ethanolamine-phosphate cytidylyltransferase	Pcyt2	3.15255e+08
O88767	Parkinson disease protein 7 homolog	Park7	5.21847e+08
O88954	MAGUK p55 subfamily member 3	Mpp3	6.828e+08
O88989	Malate dehydrogenase, cytoplasmic	Mdh1	2.13282e+09
O89046	Coronin-1B	Coro1b	6.82194e+08
P00388	NADPH--cytochrome P450 reductase	Por	8.30384e+08
P00507	Aspartate aminotransferase, mitochondrial	Got2	2.38985e+09
P00564	Creatine kinase M-type	Ckm	6.56367e+08
P00762	Anionic trypsin-1	Prss1	6.90772e+09
P01026	Complement C3	C3	4.34528e+09
P01830	Thy-1 membrane glycoprotein	Thy1	1.68596e+09
P01946	Hemoglobin subunit alpha-1/2	Hba1	3.23641e+09
P02091	Hemoglobin subunit beta-1	Hbb	3.03148e+09
P02650	Apolipoprotein E	Apoe	7.34982e+08
P02688	Myelin basic protein	Mbp	1.6404e+10
P02706	Asialoglycoprotein receptor 1	Asgr1	6.71292e+08
P02770	Albumin	Alb	1.43014e+09
P03994	Hyaluronan and proteoglycan link protein 1	Hapln1	5.97254e+08
P04182	Ornithine aminotransferase, mitochondrial	Oat	2.44957e+08
P04256	Heterogeneous nuclear ribonucleoprotein A1	Hnrnpa1	3.16524e+08
P04631	Protein S100-B	S100b	2.5188e+08
P04636	Malate dehydrogenase, mitochondrial	Mdh2	4.98723e+09
P04642	L-lactate dehydrogenase A chain	Ldha	1.74102e+09
P04764	Alpha-enolase	Eno1	2.99143e+09
P04785	Protein disulfide-isomerase	P4hb	1.31956e+08
P04797	Glyceraldehyde-3-phosphate dehydrogenase	Gapdh	1.55978e+10
P04897	Guanine nucleotide-binding protein G(i) subunit alpha-2	Gnai2	1.56543e+09
P04905	Glutathione S-transferase Mu 1	Gstm1	7.96407e+08
P04906	Glutathione S-transferase P	Gstp1	1.57206e+09
P05065	Fructose-bisphosphate aldolase A	Aldoa	2.75446e+09
P05197	Elongation factor 2	Eef2	1.45436e+09
P05696	Protein kinase C alpha type	Prkca	1.74708e+09
P05708	Hexokinase-1	Hk1	1.97454e+09
P06685	Sodium/potassium-transporting ATPase subunit alpha-1	Atp1a1	6.37976e+09
P06686	Sodium/potassium-transporting ATPase subunit alpha-2	Atp1a2	7.34846e+09
P06687	Sodium/potassium-transporting ATPase subunit alpha-3	Atp1a3	7.72068e+09
P06761	Endoplasmic reticulum chaperone BiP	Hspa5	2.10519e+09
P07171	Calbindin	Calb1	7.32555e+08
P07323	Gamma-enolase	Eno2	1.83443e+09
P07335	Creatine kinase B-type	Ckb	5.60942e+09
P07340	Sodium/potassium-transporting ATPase subunit beta-1	Atp1b1	3.68722e+09
P07632	Superoxide dismutase [Cu-Zn]	Sod1	4.56067e+09
P07633	Propionyl-CoA carboxylase beta chain, mitochondrial	Pccb	5.6015e+08
P07722	Myelin-associated glycoprotein	Mag	1.08828e+09
P07825	Synaptophysin	Syp	2.64473e+09
P07895	Superoxide dismutase [Mn], mitochondrial	Sod2	4.2576e+08
P07936	Neuromodulin	Gap43	3.5136e+08
P07943	Aldo-keto reductase family 1 member B1	Akr1b1	8.16136e+08
P08009	Glutathione S-transferase Mu 7	Gstm7	1.18052e+09
P08050	Gap junction alpha-1 protein	Gja1	3.53298e+08
P08413	Calcium/calmodulin-dependent protein kinase type II subunit beta	Camk2b	8.44613e+09
P08461	Dihydrolipoyllysine-residue acetyltransferase component of pyruvate dehydrogenase complex, mitochondrial	Dlat	1.3117e+09
P09117	Fructose-bisphosphate aldolase C	Aldoc	1.4242e+09
P09456	cAMP-dependent protein kinase type I-alpha regulatory subunit	Prkar1a	1.50081e+08
P09527	Ras-related protein Rab-7a	Rab7a	6.31582e+08
P09606	Glutamine synthetase	Glul	1.64115e+09
P09895	60S ribosomal protein L5	Rpl5	4.39129e+08
P09951	Synapsin-1	Syn1	4.14922e+09
P0C0R5	Phosphoinositide 3-kinase regulatory subunit 4	Pik3r4	2.07434e+09
P0C5W1	Microtubule-associated protein 1S	Map1s	3.74508e+08
P10111	Peptidyl-prolyl cis-trans isomerase A	Ppia	1.81664e+09
P10499	Potassium voltage-gated channel subfamily A member 1	Kcna1	6.4959e+08
P10687	1-phosphatidylinositol 4,5-bisphosphate phosphodiesterase beta-1	Plcb1	3.89839e+09
P10719	ATP synthase subunit beta, mitochondrial	Atp5f1b	7.31731e+09
P10760	Adenosylhomocysteinase	Ahcy	5.62147e+08
P10824	Guanine nucleotide-binding protein G(i) subunit alpha-1	Gnai1	1.55495e+09
P10860	Glutamate dehydrogenase 1, mitochondrial	Glud1	1.40262e+09
P10888	Cytochrome c oxidase subunit 4 isoform 1, mitochondrial	Cox4i1	1.28777e+09
P11232	Thioredoxin	Txn Txn1	1.60449e+08
P11275	Calcium/calmodulin-dependent protein kinase type II subunit alpha	Camk2a	9.2056e+09
P11348	Dihydropteridine reductase	Qdpr	7.91634e+08
P11506	Plasma membrane calcium-transporting ATPase 2	Atp2b2	1.53764e+09
P11507	Sarcoplasmic/endoplasmic reticulum calcium ATPase 2	Atp2a2	1.85572e+09
P11598	Protein disulfide-isomerase A3	Pdia3	1.7825e+09
P11884	Aldehyde dehydrogenase, mitochondrial	Aldh2	9.07591e+08
P11951	Cytochrome c oxidase subunit 6C-2	Cox6c2	2.78868e+08
P11980	Pyruvate kinase PKM	Pkm	5.07528e+09
P12001	60S ribosomal protein L18	Rpl18	5.14319e+08
P12007	Isovaleryl-CoA dehydrogenase, mitochondrial	Ivd	3.80763e+08
P12075	Cytochrome c oxidase subunit 5B, mitochondrial	Cox5b	4.03749e+08
P12368	cAMP-dependent protein kinase type II-alpha regulatory subunit	Prkar2a	5.09491e+08
P12369	cAMP-dependent protein kinase type II-beta regulatory subunit	Prkar2b	5.38544e+08
P12749	60S ribosomal protein L26	Rpl26	9.18426e+07
P12785	Fatty acid synthase	Fasn	2.65533e+09
P12839	Neurofilament medium polypeptide	Nefm	3.08477e+09
P13086	Succinate--CoA ligase [ADP/GDP-forming] subunit alpha, mitochondrial	Suclg1	4.0451e+08
P13221	Aspartate aminotransferase, cytoplasmic	Got1	1.76602e+09
P13233	2',3'-cyclic-nucleotide 3'-phosphodiesterase	Cnp	5.09248e+09
P13264	Glutaminase kidney isoform, mitochondrial	Gls	1.07688e+09
P13383	Nucleolin	Ncl	4.31019e+08
P13471	40S ribosomal protein S14	Rps14	6.7797e+07
P14046	Alpha-1-inhibitor 3	A1i3	1.30771e+09
P14408	Fumarate hydratase, mitochondrial	Fh Fh1	1.05204e+09
P14668	Annexin A5	Anxa5	8.16676e+08
P14669	Annexin A3	Anxa3	5.96304e+08
P15087	Carboxypeptidase E	Cpe	7.98427e+08
P15429	Beta-enolase	Eno3	1.8009e+09
P15431	Gamma-aminobutyric acid receptor subunit beta-1	Gabrb1	1.45927e+09
P15650	Long-chain specific acyl-CoA dehydrogenase, mitochondrial	Acadl	3.33367e+08
P15800	Laminin subunit beta-2	Lamb2	1.43361e+10
P15865	Histone H1.4	H1-4	3.17565e+08
P15999	ATP synthase subunit alpha, mitochondrial	Atp5f1a	6.55549e+09
P16446	Phosphatidylinositol transfer protein alpha isoform	Pitpna	5.48699e+08
P16617	Phosphoglycerate kinase 1	Pgk1	2.37138e+09
P17074	40S ribosomal protein S19	Rps19	2.90147e+09
P17105	Inositol-trisphosphate 3-kinase A	Itpka	5.19828e+08
P17220	Proteasome subunit alpha type-2	Psma2	1.4037e+09
P17475	Alpha-1-antiproteinase	Serpina1	2.40191e+08
P17764	Acetyl-CoA acetyltransferase, mitochondrial	Acat1	6.2296e+08
P18266	Glycogen synthase kinase-3 beta	Gsk3b	2.10854e+08
P18395	Cold shock domain-containing protein E1	Csde1	1.69244e+09
P18418	Calreticulin	Calr	5.74241e+08
P18422	Proteasome subunit alpha type-3	Psma3	4.31501e+08
P19139	Casein kinase II subunit alpha	Csnk2a1	9.7988e+08
P19234	NADH dehydrogenase [ubiquinone] flavoprotein 2, mitochondrial	Ndufv2	1.71665e+09
P19468	Glutamate--cysteine ligase catalytic subunit	Gclc	4.61357e+08
P19490	Glutamate receptor 1	Gria1	9.84651e+08
P19491	Glutamate receptor 2	Gria2	7.45592e+08
P19492	Glutamate receptor 3	Gria3	1.56212e+09
P19511	ATP synthase F(0) complex subunit B1, mitochondrial	Atp5pb	2.30976e+09
P19527	Neurofilament light polypeptide	Nefl	2.1338e+09
P19627	Guanine nucleotide-binding protein G(z) subunit alpha	Gnaz	5.18495e+09
P19643	Amine oxidase [flavin-containing] B	Maob	1.74178e+09
P19804	Nucleoside diphosphate kinase B	Nme2	8.48684e+08
P19945	60S acidic ribosomal protein P0	Rplp0	1.4887e+08
P20069	Mitochondrial-processing peptidase subunit alpha	Pmpca	1.05566e+09
P20070	NADH-cytochrome b5 reductase 3	Cyb5r3	1.84962e+08
P20650	Protein phosphatase 1	Ppm1a	2.17093e+08
P20651	Serine/threonine-protein phosphatase 2B catalytic subunit beta isoform	Ppp3cb	1.54265e+09
P20717	Protein-arginine deiminase type-2	Padi2	3.10208e+09
P20788	Cytochrome b-c1 complex subunit Rieske, mitochondrial	Uqcrfs1	3.89035e+08
P21531	60S ribosomal protein L3	Rpl3	1.08329e+09
P21533	60S ribosomal protein L6	Rpl6	1.26413e+09
P21575	Dynamin-1	Dnm1	3.08129e+09
P21707	Synaptotagmin-1	Syt1	1.98258e+09
P21708	Mitogen-activated protein kinase 3	Mapk3	1.20899e+09
P21913	Succinate dehydrogenase [ubiquinone] iron-sulfur subunit, mitochondrial	Sdhb	4.49442e+08
P22062	Protein-L-isoaspartate(D-aspartate) O-methyltransferase	Pcmt1	2.29193e+08
P22063	Contactin-2	Cntn2	5.88596e+08
P22831	Synaptoporin	Synpr	1.26082e+08
P23514	Coatomer subunit beta	Copb1	1.1362e+09
P23565	Alpha-internexin	Ina	2.68973e+09
P23576	Gamma-aminobutyric acid receptor subunit alpha-2	Gabra2	2.13669e+09
P23965	Enoyl-CoA delta isomerase 1, mitochondrial	Eci1	9.7627e+08
P24054	SPARC-like protein 1	Sparcl1	1.85568e+09
P24155	Thimet oligopeptidase	Thop1	1.2449e+09
P24329	Thiosulfate sulfurtransferase	Tst	3.35542e+08
P24368	Peptidyl-prolyl cis-trans isomerase B	Ppib	3.45212e+08
P24587	A-kinase anchor protein 5	Akap5	1.23181e+09
P24942	Excitatory amino acid transporter 1	Slc1a3	2.47487e+09
P25093	Fumarylacetoacetase	Fah	1.84328e+08
P25113	Phosphoglycerate mutase 1	Pgam1	1.41049e+09
P26431	Sodium/hydrogen exchanger 1	Slc9a1	2.64167e+08
P26769	Adenylate cyclase type 2	Adcy2	9.32185e+08
P26817	Beta-adrenergic receptor kinase 1	Grk2	6.70548e+08
P27139	Carbonic anhydrase 2	Ca2	2.02258e+09
P28480	T-complex protein 1 subunit alpha	Tcp1	8.18855e+08
P29147	D-beta-hydroxybutyrate dehydrogenase, mitochondrial	Bdh1	5.21756e+08
P29266	3-hydroxyisobutyrate dehydrogenase, mitochondrial	Hibadh	6.58159e+08
P29411	GTP:AMP phosphotransferase AK3, mitochondrial	Ak3	3.99806e+08
P30835	ATP-dependent 6-phosphofructokinase, liver type	Pfkl	8.19776e+08
P31000	Vimentin	Vim	2.43515e+09
P31044	Phosphatidylethanolamine-binding protein 1	Pebp1	1.04035e+09
P31422	Metabotropic glutamate receptor 3	Grm3	6.50912e+08
P31424	Metabotropic glutamate receptor 5	Grm5	6.87964e+08
P31647	Sodium- and chloride-dependent GABA transporter 3	Slc6a11	2.19409e+08
P31662	Sodium-dependent neutral amino acid transporter SLC6A17	Slc6a17	5.19379e+08
P31977	Ezrin	Ezr	1.3007e+10
P32551	Cytochrome b-c1 complex subunit 2, mitochondrial	Uqcrc2	1.17525e+09
P32736	Opioid-binding protein/cell adhesion molecule	Opcml	1.79442e+09
P32851	Syntaxin-1A	Stx1a	5.45459e+08
P34058	Heat shock protein HSP 90-beta	Hsp90ab1	3.58185e+09
P34926	Microtubule-associated protein 1A	Map1a	6.87843e+09
P35053	Glypican-1	Gpc1	5.32509e+08
P35171	Cytochrome c oxidase subunit 7A2, mitochondrial	Cox7a2	1.90214e+08
P35213	14-3-3 protein beta/alpha	Ywhab	4.93818e+09
P35439	Glutamate receptor ionotropic, NMDA 1	Grin1	4.0331e+09
P35465	Serine/threonine-protein kinase PAK 1	Pak1	5.06809e+08
P35565	Calnexin	Canx	1.09002e+09
P35571	Glycerol-3-phosphate dehydrogenase, mitochondrial	Gpd2	1.50758e+09
P35704	Peroxiredoxin-2	Prdx2	5.48618e+08
P36876	Serine/threonine-protein phosphatase 2A 55 kDa regulatory subunit B alpha isoform	Ppp2r2a	1.08487e+09
P37805	Transgelin-3	Tagln3	4.01991e+08
P37996	ADP-ribosylation factor-like protein 3	Arl3	1.16316e+08
P38438	TGF-beta receptor type-2	Tgfbr2	2.05617e+09
P38650	Cytoplasmic dynein 1 heavy chain 1	Dync1h1	4.78501e+09
P38983	40S ribosomal protein SA	Rpsa	2.11577e+08
P39069	Adenylate kinase isoenzyme 1	Ak1	4.42867e+08
P40241	CD9 antigen	Cd9	3.44371e+08
P40307	Proteasome subunit beta type-2	Psmb2	1.10531e+08
P40329	Arginine--tRNA ligase, cytoplasmic	Rars1	4.51878e+08
P40748	Synaptotagmin-3	Syt3	6.84651e+08
P41499	Tyrosine-protein phosphatase non-receptor type 11	Ptpn11	2.41227e+08
P41542	General vesicular transport factor p115	Uso1	1.13643e+09
P42123	L-lactate dehydrogenase B chain	Ldhb	2.0819e+09
P42346	Serine/threonine-protein kinase mTOR	Mtor	4.08093e+09
P43244	Matrin-3	Matr3	1.23894e+09
P45592	Cofilin-1	Cfl1	2.65637e+09
P46462	Transitional endoplasmic reticulum ATPase	Vcp	3.43461e+09
P47709	Rabphilin-3A	Rph3a	1.13295e+09
P47727	Carbonyl reductase [NADPH] 1	Cbr1	6.64567e+08
P47819	Glial fibrillary acidic protein	Gfap	3.56906e+09
P47860	ATP-dependent 6-phosphofructokinase, platelet type	Pfkp	2.41108e+09
P47863	Aquaporin-4	Aqp4	7.55364e+08
P47875	Cysteine and glycine-rich protein 1	Csrp1	2.65396e+08
P47942	Dihydropyrimidinase-related protein 2	Dpysl2	9.31211e+09
P47971	Neuronal pentraxin-1	Nptx1	6.17142e+08
P48500	Triosephosphate isomerase	Tpi1	3.89922e+09
P48721	Stress-70 protein, mitochondrial	Hspa9	6.07483e+08
P48768	Sodium/calcium exchanger 2	Slc8a2	6.44974e+08
P49088	Asparagine synthetase	Asns	3.55607e+09
P49242	40S ribosomal protein S3a	Rps3a	5.28672e+08
P49432	Pyruvate dehydrogenase E1 component subunit beta, mitochondrial	Pdhb	8.41382e+08
P49620	Diacylglycerol kinase gamma	Dgkg	1.86224e+09
P49621	Diacylglycerol kinase beta	Dgkb	2.26377e+09
P49803	Regulator of G-protein signaling 7	Rgs7	1.97471e+09
P50137	Transketolase	Tkt	1.08214e+09
P50398	Rab GDP dissociation inhibitor alpha	Gdi1	1.69553e+09
P50399	Rab GDP dissociation inhibitor beta	Gdi2	9.76075e+08
P50475	Alanine--tRNA ligase, cytoplasmic	Aars1	4.056e+08
P50503	Hsc70-interacting protein	St13	5.22078e+08
P50554	4-aminobutyrate aminotransferase, mitochondrial	Abat	1.41764e+09
P50904	Ras GTPase-activating protein 1	Rasa1	1.68035e+09
P51111	Huntingtin	Htt	3.31949e+09
P51635	Aldo-keto reductase family 1 member A1	Akr1a1	4.81695e+08
P51650	Succinate-semialdehyde dehydrogenase, mitochondrial	Aldh5a1	5.46699e+09
P52296	Importin subunit beta-1	Kpnb1	3.40522e+08
P52481	Adenylyl cyclase-associated protein 2	Cap2	1.90966e+09
P52555	Endoplasmic reticulum resident protein 29	Erp29	2.43758e+08
P52873	Pyruvate carboxylase, mitochondrial	Pc	9.18664e+08
P53042	Serine/threonine-protein phosphatase 5	Ppp5c	5.21111e+08
P53678	AP-3 complex subunit mu-2	Ap3m2	2.28322e+08
P54311	Guanine nucleotide-binding protein G(I)/G(S)/G(T) subunit beta-1	Gnb1	2.84029e+09
P54313	Guanine nucleotide-binding protein G(I)/G(S)/G(T) subunit beta-2	Gnb2	2.98301e+09
P54319	Phospholipase A-2-activating protein	Plaa	1.27973e+09
P54921	Alpha-soluble NSF attachment protein	Napa	6.65218e+08
P55051	Fatty acid-binding protein, brain	Fabp7	1.69036e+08
P55053	Fatty acid-binding protein 5	Fabp5	2.82931e+08
P55067	Neurocan core protein	Ncan	8.7406e+08
P55068	Brevican core protein	Bcan	7.74365e+08
P55161	Nck-associated protein 1	Nckap1	2.01504e+09
P56558	UDP-N-acetylglucosamine--peptide N-acetylglucosaminyltransferase 110 kDa subunit	Ogt	2.04814e+09
P56571	ES1 protein homolog, mitochondrial		4.34532e+08
P56574	Isocitrate dehydrogenase [NADP], mitochondrial	Idh2	6.3434e+08
P56603	Secretory carrier-associated membrane protein 1	Scamp1	5.46838e+08
P59215	Guanine nucleotide-binding protein G(o) subunit alpha	Gnao1	2.74097e+09
P60203	Myelin proteolipid protein	Plp1	3.6495e+10
P60881	Synaptosomal-associated protein 25	Snap25	5.28468e+08
P60892	Ribose-phosphate pyrophosphokinase 1	Prps1	3.26194e+08
P60901	Proteasome subunit alpha type-6	Psma6	6.478e+07
P60905	DnaJ homolog subfamily C member 5	Dnajc5	4.91394e+08
P61203	COP9 signalosome complex subunit 2	Cops2	2.52844e+08
P61227	Ras-related protein Rap-2b	Rap2b	2.25691e+08
P61265	Syntaxin-1B	Stx1b	8.62576e+09
P61589	Transforming protein RhoA	Rhoa	4.20249e+09
P61765	Syntaxin-binding protein 1	Stxbp1	3.01341e+09
P61980	Heterogeneous nuclear ribonucleoprotein K	Hnrnpk	6.49248e+08
P61983	14-3-3 protein gamma [Cleaved into: 14-3-3 protein gamma, N-terminally processed]	Ywhag	5.02786e+09
P62083	40S ribosomal protein S7	Rps7	4.82929e+08
P62142	Serine/threonine-protein phosphatase PP1-beta catalytic subunit	Ppp1cb	3.0926e+08
P62193	26S proteasome regulatory subunit 4	Psmc1	4.45266e+08
P62198	26S proteasome regulatory subunit 8	Psmc5	5.45301e+08
P62250	40S ribosomal protein S16	Rps16	4.06768e+08
P62260	14-3-3 protein epsilon	Ywhae	6.27715e+09
P62278	40S ribosomal protein S13	Rps13	1.90791e+08
P62483	Voltage-gated potassium channel subunit beta-2	Kcnab2	4.58128e+08
P62521	Coiled-coil domain-containing protein 8	Ccdc8	1.29261e+09
P62632	Elongation factor 1-alpha 2	Eef1a2	4.46536e+09
P62703	40S ribosomal protein S4, X isoform	Rps4x	2.79702e+08
P62744	AP-2 complex subunit sigma	Ap2s1	5.32567e+09
P62747	Rho-related GTP-binding protein RhoB	Rhob	5.92811e+08
P62755	40S ribosomal protein S6	Rps6	6.77266e+08
P62762	Visinin-like protein 1	Vsnl1	8.81049e+08
P62804	Histone H4 [Cleaved into: Osteogenic growth peptide	H4c2	1.38002e+09
P62815	V-type proton ATPase subunit B, brain isoform	Atp6v1b2	1.8196e+09
P62824	Ras-related protein Rab-3C	Rab3c	2.4008e+09
P62828	GTP-binding nuclear protein Ran	Ran	3.22713e+08
P62909	40S ribosomal protein S3	Rps3	4.62868e+08
P62914	60S ribosomal protein L11	Rpl11	6.35516e+08
P62919	60S ribosomal protein L8	Rpl8	3.38419e+08
P62944	AP-2 complex subunit beta	Ap2b1	5.99752e+09
P62959	Histidine triad nucleotide-binding protein 1	Hint1	1.35248e+08
P62963	Profilin-1	Pfn1	4.76831e+08
P63004	Platelet-activating factor acetylhydrolase IB subunit alpha	Pafah1b1	7.63801e+08
P63012	Ras-related protein Rab-3A	Rab3a	2.11986e+09
P63018	Heat shock cognate 71 kDa protein	Hspa8	3.75122e+09
P63036	DnaJ homolog subfamily A member 1	Dnaja1	9.44128e+08
P63039	60 kDa heat shock protein, mitochondrial	Hspd1	1.80526e+09
P63047	Sulfotransferase 4A1	Sult4a1	3.26776e+08
P63086	Mitogen-activated protein kinase 1	Mapk1	8.36199e+08
P63102	14-3-3 protein zeta/delta	Ywhaz	6.42618e+09
P63245	Receptor of activated protein C kinase 1	Rack1	1.68346e+08
P63259	Actin, cytoplasmic 2	Actg1	2.76114e+10
P63319	Protein kinase C gamma type	Prkcg	8.9955e+08
P63322	Ras-related protein Ral-A	Rala	3.95194e+08
P63331	Serine/threonine-protein phosphatase 2A catalytic subunit alpha isoform	Ppp2ca	3.87787e+08
P68136	Actin, alpha skeletal muscle	Acta1	1.60678e+10
P68182	cAMP-dependent protein kinase catalytic subunit beta	Prkacb	6.27089e+08
P68255	14-3-3 protein theta	Ywhaq	5.2199e+09
P68370	Tubulin alpha-1A chain	Tuba1a	3.11214e+10
P68403	Protein kinase C beta type	Prkcb	2.87796e+09
P68511	14-3-3 protein eta	Ywhah	5.18995e+09
P69682	Adaptin ear-binding coat-associated protein 1	Necap1	2.64442e+08
P69897	Tubulin beta-5 chain	Tubb5	3.0996e+10
P70483	Striatin	Strn	5.28766e+08
P70500	CDP-diacylglycerol--inositol 3-phosphatidyltransferase	Cdipt	8.25581e+07
P70566	Tropomodulin-2	Tmod2	4.36566e+08
P70600	Protein-tyrosine kinase 2-beta	Ptk2b	6.0104e+09
P70615	Lamin-B1	Lmnb1	6.81085e+08
P70627	Glutamate carboxypeptidase 2	Folh1	3.73287e+09
P70645	Bleomycin hydrolase	Blmh	9.50136e+08
P80254	D-dopachrome decarboxylase	Ddt	2.51388e+08
P81128	Rho GTPase-activating protein 35	Arhgap35	9.5976e+08
P81155	Voltage-dependent anion-selective channel protein 2	Vdac2	1.52141e+09
P82471	Guanine nucleotide-binding protein G(q) subunit alpha	Gnaq	5.1734e+08
P82995	Heat shock protein HSP 90-alpha	Hsp90aa1	3.22318e+09
P83868	Prostaglandin E synthase 3	Ptges3	2.64355e+08
P84076	Neuron-specific calcium-binding protein hippocalcin	Hpca	1.08027e+09
P84079	ADP-ribosylation factor 1	Arf1	1.94433e+09
P84083	ADP-ribosylation factor 5	Arf5	7.24289e+08
P84087	Complexin-2	Cplx2	2.62116e+08
P84092	AP-2 complex subunit mu	Ap2m1	9.359e+08
P84586	RNA-binding motif protein, X chromosome retrogene-like	Rbmxrtl	1.77604e+09
P85108	Tubulin beta-2A chain	Tubb2a	3.0996e+10
P85515	Alpha-centractin	Actr1a	3.15565e+08
P85834	Elongation factor Tu, mitochondrial	Tufm	7.10742e+08
P85845	Fascin	Fscn1	5.66521e+08
P85969	Beta-soluble NSF attachment protein	Napb	5.63745e+09
P85972	Vinculin	Vcl	3.91258e+09
P85973	Purine nucleoside phosphorylase	Pnp Np	2.08932e+08
P86182	Coiled-coil domain-containing protein 22	Ccdc22	4.45078e+08
P97536	Cullin-associated NEDD8-dissociated protein 1	Cand1	9.86254e+08
P97544	Phospholipid phosphatase 3	Plpp3	2.2468e+08
P97700	Mitochondrial 2-oxoglutarate/malate carrier protein	Slc25a11	1.0372e+09
P97834	COP9 signalosome complex subunit 1	Gps1	6.41591e+08
P97836	Disks large-associated protein 1	Dlgap1 G	1.28488e+09
P97846	Contactin-associated protein 1	Cntnap1	1.74529e+09
P97849	Long-chain fatty acid transport protein 1	Slc27a1	5.58162e+08
P97852	Peroxisomal multifunctional enzyme type 2	Hsd17b4	7.01083e+09
P97924	Kalirin	Kalrn	1.48187e+09
Q00960	Glutamate receptor ionotropic, NMDA 2B	Grin2b	1.17166e+09
Q00981	Ubiquitin carboxyl-terminal hydrolase isozyme L1	Uchl1	8.7485e+08
Q01066	Calcium/calmodulin-dependent 3',5'-cyclic nucleotide phosphodiesterase 1B	Pde1b	4.64016e+08
Q01205	Dihydrolipoyllysine-residue succinyltransferase component of 2-oxoglutarate dehydrogenase complex, mitochondrial	Dlst	7.69029e+08
Q01728	Sodium/calcium exchanger 1	Slc8a1	4.50595e+09
Q01986	Dual specificity mitogen-activated protein kinase kinase 1	Map2k1	4.15676e+08
Q02253	Methylmalonate-semialdehyde dehydrogenase [acylating], mitochondrial	Aldh6a1	7.14085e+08
Q02356	AMP deaminase 2	Ampd2	7.47373e+08
Q02563	Synaptic vesicle glycoprotein 2A	Sv2a Sv2	6.14729e+08
Q03555	Gephyrin	Gphn	1.14807e+09
Q04462	Valine--tRNA ligase	Vars1	5.2516e+08
Q04970	GTPase NRas	Nras	4.71477e+08
Q05175	Brain acid soluble protein 1	Basp1	4.92604e+08
Q05683	Glutamate decarboxylase 2	Gad2	1.27026e+09
Q05695	Neural cell adhesion molecule L1	L1cam	3.2102e+09
Q05764	Beta-adducin	Add2	1.00439e+09
Q05962	ADP/ATP translocase 1	Slc25a4	5.25657e+09
Q05982	Nucleoside diphosphate kinase A	Nme1	8.44072e+08
Q06647	ATP synthase subunit O, mitochondrial	Atp5po	1.18412e+09
Q07009	Calpain-2 catalytic subunit	Capn2	4.96072e+08
Q07266	Drebrin	Dbn1	4.80052e+08
Q07647	Solute carrier family 2, facilitated glucose transporter member 3	Slc2a3	3.75254e+08
Q08163	Adenylyl cyclase-associated protein 1	Cap1	6.55901e+08
Q08602	Geranylgeranyl transferase type-2 subunit alpha	Rabggta	2.18029e+08
Q08877	Dynamin-3	Dnm3	2.96084e+09
Q09073	ADP/ATP translocase 2	Slc25a5	5.24796e+09
Q0GLB5	DPPY splice variant d	Dpp10	8.69772e+08
Q1JU68	Eukaryotic translation initiation factor 3 subunit A	Eif3a	2.79248e+09
Q1WIM2	Cell adhesion molecule 2	Cadm2	7.53098e+08
Q1WIM3	Cell adhesion molecule 3	Cadm3	4.64071e+08
Q2I6B2	V-type proton ATPase subunit a	Atp6v0a1	1.56948e+09
Q2TA68	Dynamin-like 120 kDa protein, mitochondrial	Opa1	7.72866e+08
Q2TL32	E3 ubiquitin-protein ligase UBR4	Ubr4	2.70313e+09
Q32PW9	Psmc6 protein	Psmc6	3.13829e+08
Q32PX6	Ras homolog family member G	Rhog	6.49899e+08
Q3B8P6	Alg2 protein	Alg2	9.14233e+08
Q3B8Q0	Microtubule-associated protein RP/EB family member 2	Mapre2	1.05867e+09
Q3KRE8	Tubulin beta-2B chain	Tubb2b	3.0996e+10
Q3MHS9	Chaperonin containing Tcp1, subunit 6A	Cct6a	9.74304e+08
Q3MID5	Phosphatidylinositol 4-phosphate 5-kinase type-1 gamma	Pip5k1c	5.99029e+09
Q3MIE4	Synaptic vesicle membrane protein VAT-1 homolog	Vat1	4.87102e+08
Q3T1J1	Eukaryotic translation initiation factor 5A-1	Eif5a	1.76403e+08
Q3T1K5	F-actin-capping protein subunit alpha-2	Capza2	4.40659e+08
Q3ZAU6	RBR-type E3 ubiquitin transferase	Rnf14	5.51099e+08
Q499N5	Medium-chain acyl-CoA ligase ACSF2, mitochondrial	Acsf2	1.30883e+09
Q499P2	Leukotriene A-4 hydrolase	Lta4h	3.26297e+08
Q499R1	Ppp2r5d protein	Ppp2r5d	9.13657e+08
Q499R7	Inorganic diphosphatase	Ppa1	4.40855e+08
Q4FZT0	Stomatin-like protein 2, mitochondrial	Stoml2	5.66243e+08
Q4FZT2	Protein phosphatase methylesterase 1	Ppme1	9.0539e+07
Q4FZT9	26S proteasome non-ATPase regulatory subunit 2	Psmd2	6.7074e+08
Q4G017	Nischarin	Nisch	4.26198e+09
Q4KLN2	Mtx1 protein	Mtx1	6.8882e+08
Q4KLZ4	Uncharacterized protein C12orf60 homolog		2.05308e+08
Q4KM69	COP9	Cops5	4.39119e+08
Q4KM71	Splicing factor proline/glutamine rich	Sfpq	7.98947e+08
Q4KM73	UMP-CMP kinase	Cmpk1	1.24245e+09
Q4KM74	Vesicle-trafficking protein SEC22b	Sec22b	3.8653e+08
Q4KSH6	Dual specificity mitogen-activated protein kinase kinase 4	Map2k4	1.4519e+09
Q4QQT7	Epidermal growth factor receptor pathway substrate 15-like 1	Eps15l1	7.46343e+08
Q4QRB4	Tubulin beta-3 chain	Tubb3	2.78194e+10
Q4V8B0	Oxidation resistance protein 1	Oxr1 C7	9.04416e+08
Q4V8H5	Aspartyl aminopeptidase	Dnpep	4.72316e+08
Q4V8I2	Condensin-2 complex subunit H2	Ncaph2	6.09583e+08
Q4V8I9	UTP--glucose-1-phosphate uridylyltransferase	Ugp2	1.13625e+09
Q4VSI4	Ubiquitin carboxyl-terminal hydrolase 7	Usp7	2.27122e+09
Q52KS1	ATP-dependent 6-phosphofructokinase	Pfkm	1.01286e+09
Q561S0	NADH dehydrogenase [ubiquinone] 1 alpha subcomplex subunit 10, mitochondrial	Ndufa10	6.27667e+08
Q566E4	Heterogeneous nuclear ribonucleoprotein R	Hnrnpr	1.28631e+09
Q568Z9	Phytanoyl-CoA hydroxylase-interacting protein	Phyhip	4.21198e+08
Q5BJT9	Creatine kinase	Ckmt1	1.33334e+09
Q5BJU7	Wiskott-Aldrich syndrome protein family member 1	Wasf1	8.13739e+09
Q5BJZ3	Proton-translocating NAD(P)(+) transhydrogenase	Nnt	1.66397e+09
Q5BK63	NADH dehydrogenase [ubiquinone] 1 alpha subcomplex subunit 9, mitochondrial	Ndufa9	1.88349e+09
Q5EB77	Ras-related protein Rab-18	Rab18	4.37624e+08
Q5EBA4	Nipsnap1 protein	Nipsnap1	3.63673e+08
Q5EGY4	Synaptobrevin homolog YKT6	Ykt6	1.94259e+08
Q5FVC2	Rho guanine nucleotide exchange factor 2	Arhgef2	9.74319e+08
Q5FVI4	Cell cycle exit and neuronal differentiation protein 1	Cend1	2.3053e+08
Q5FVI6	V-type proton ATPase subunit C 1	Atp6v1c1	5.54487e+08
Q5FVP7	Zinc finger with KRAB and SCAN domains 3	Zkscan3	5.79665e+08
Q5FVQ8	NLR family member X1	Nlrx1	1.37216e+09
Q5FVQ9	Tubulin-specific chaperone E	Tbce	8.70667e+08
Q5GFD9	Protein IMPACT	Impact	3.43134e+08
Q5HZB2	Cytosolic 10-formyltetrahydrofolate dehydrogenase	Aldh1l1	1.11488e+09
Q5HZV9	Protein phosphatase 1 regulatory subunit 7	Ppp1r7	7.59664e+09
Q5I0G4	Glycine--tRNA ligase	Gars1	7.24088e+08
Q5I0K6	Secernin 3	Scrn3	1.89691e+08
Q5M7A4	Ubiquitin-like modifier-activating enzyme 5	Uba5	2.96779e+08
Q5M7A7	CB1 cannabinoid receptor-interacting protein 1	Cnrip1	3.69402e+08
Q5M7T6	V-type proton ATPase subunit	Atp6v0d1	7.19485e+08
Q5M7U6	Actin-related protein 2	Actr2	1.08028e+09
Q5M821	Protein phosphatase 1H	Ppm1h	2.67243e+08
Q5M9F7	ARP10 actin-related protein 10 homolog	Actr10	1.94557e+08
Q5MJ12	F-box/LRR-repeat protein 16	Fbxl16	1.35473e+08
Q5MPA9	Serine/threonine-protein kinase DCLK2	Dclk2	6.19927e+08
Q5MPP4	Immunoreceptor Ly49si1	Ly49si1	1.33521e+09
Q5PPH0	Enolase-phosphatase E1	Enoph1	3.09956e+08
Q5PQZ9	NADH dehydrogenase [ubiquinone] 1 subunit C2	Ndufc2	3.95174e+08
Q5RJN0	Complex I-20kD	Ndufs7	8.13673e+08
Q5RJP4	Ectonucleoside triphosphate diphosphohydrolase 2	Entpd2	3.05029e+08
Q5RJQ4	NAD-dependent protein deacetylase sirtuin-2	Sirt2	7.70581e+08
Q5RJR2	Twinfilin-1	Twf1	5.32885e+08
Q5RJR8	Leucine-rich repeat-containing protein 59	Lrrc59	1.35979e+09
Q5RKI0	WD repeat-containing protein 1	Wdr1	1.97389e+09
Q5RKI1	Eukaryotic initiation factor 4A-II	Eif4a2	8.53998e+08
Q5RKI5	FLII, actin-remodeling protein	Flii	1.96693e+09
Q5RKJ9	RAB10, member RAS oncogene family	Rab10	2.68808e+09
Q5SGE0	Leucine-rich PPR motif-containing protein, mitochondrial	Lrpprc	1.99386e+09
Q5U1Y4	1,5-anhydro-D-fructose reductase	Akr1e2	2.53327e+08
Q5U1Z0	Rab3 GTPase-activating protein non-catalytic subunit	Rab3gap2	1.23736e+09
Q5U1Z9	Metaxin 2	Mtx2	9.84914e+07
Q5U2N2	Ubiquitin carboxyl-terminal hydrolase	Usp14	1.327e+09
Q5U2N3	Membrane-associated phosphatidylinositol transfer protein 1	Pitpnm1	1.3331e+09
Q5U2P5	C2CD2-like	C2cd2l	5.86265e+08
Q5U2S7	Proteasome	Psmd3	2.22405e+09
Q5U2X8	Acyl-CoA thioesterase 9	Acot9	6.92742e+08
Q5U2Z4	Nuclear factor kappa B subunit 2	Nfkb2	1.26143e+09
Q5U2Z5	Cap-specific mRNA (nucleoside-2'-O-)-methyltransferase 1	Cmtr1	6.42733e+08
Q5U300	Ubiquitin-like modifier-activating enzyme 1	Uba1	1.93764e+09
Q5U302	Catenin	Ctnna1	1.50069e+09
Q5U318	Astrocytic phosphoprotein PEA-15	Pea15	3.73877e+08
Q5U362	Annexin	Anxa4	2.58294e+09
Q5XHZ0	Heat shock protein 75 kDa, mitochondrial	Trap1	5.9685e+09
Q5XI32	F-actin-capping protein subunit beta	Capzb	1.31589e+09
Q5XI34	Protein phosphatase 2 (Formerly 2A), regulatory subunit A	Ppp2r1a	2.31405e+09
Q5XI38	Lymphocyte cytosolic protein 1	Lcp1	1.56603e+09
Q5XI72	Eukaryotic translation initiation factor 4H	Eif4h	1.47305e+08
Q5XI73	Rho GDP-dissociation inhibitor 1	Arhgdia	6.30433e+08
Q5XI77	Annexin	Anxa11	1.30634e+09
Q5XI78	2-oxoglutarate dehydrogenase, mitochondrial	Ogdh	9.55468e+08
Q5XIA1	Nicalin	Ncln	1.6483e+09
Q5XIC6	Proteasome (Prosome, macropain) 26S subunit, non-ATPase, 12	Psmd12	3.68634e+08
Q5XIE6	3-hydroxyisobutyryl-CoA hydrolase, mitochondrial	Hibch	8.47348e+08
Q5XIF3	NADH dehydrogenase [ubiquinone] iron-sulfur protein 4, mitochondrial	Ndufs4	3.16624e+08
Q5XIF6	Tubulin alpha-4A chain	Tuba4a	2.31471e+10
Q5XIG8	Serine-threonine kinase receptor-associated protein	Strap	1.53371e+08
Q5XIH3	NADH dehydrogenase [ubiquinone] flavoprotein 1, mitochondrial	Ndufv1	7.19696e+08
Q5XIH7	Prohibitin-2	Phb2	9.92536e+08
Q5XIJ3	Isocitrate dehydrogenase [NAD] subunit, mitochondrial	Idh3g	7.2235e+08
Q5XIM7	Lysine--tRNA ligase	Kars1	9.1794e+08
Q5XIM9	T-complex protein 1 subunit beta	Cct2	1.56285e+09
Q5XIN6	Mitochondrial proton/calcium exchanger protein	Letm1	4.47565e+09
Q5XIT1	Microtubule-associated protein RP/EB family member 3	Mapre3	2.23217e+08
Q5XPT5	Testis gamma-aminobutyric acid receptor subunit beta 3	Gabrb3	1.65942e+09
Q60587	Trifunctional enzyme subunit beta, mitochondrial	Hadhb	6.50191e+08
Q62609	Noelin	Olfm1	9.02785e+08
Q62625	Microtubule-associated proteins 1A/1B light chain 3B	Map1lc3b	3.49195e+08
Q62634	Vesicular glutamate transporter 1	Slc17a7	8.5167e+08
Q62636	Ras-related protein Rap-1b	Rap1b	3.72249e+08
Q62656	Receptor-type tyrosine-protein phosphatase zeta	Ptprz1	1.00811e+09
Q62688	Inactive phospholipase C-like protein 1	Plcl1	2.19365e+09
Q62768	Protein unc-13 homolog A	Unc13a	1.99259e+09
Q62812	Myosin-9	Myh9	3.39671e+09
Q62813	Limbic system-associated membrane protein	Lsamp	5.06216e+08
Q62824	Exocyst complex component 4	Exoc4	9.86495e+08
Q62844	Tyrosine-protein kinase Fyn	Fyn	2.4376e+09
Q62868	Rho-associated protein kinase 2	Rock2	2.90666e+09
Q62889	Neuroligin-3	Nlgn3	3.7869e+08
Q62910	Synaptojanin-1	Synj1	1.6562e+09
Q62952	Dihydropyrimidinase-related protein 3	Dpysl3	1.83284e+09
Q63009	Protein arginine N-methyltransferase 1	Prmt1	6.79443e+07
Q63028	Alpha-adducin	Add1	1.22418e+09
Q63041	Alpha-1-macroglobulin	A1m	7.84208e+08
Q63081	Protein disulfide-isomerase A6	Pdia6	5.81993e+08
Q63100	Cytoplasmic dynein 1 intermediate chain 1	Dync1i1	8.15114e+08
Q63116	Mast/stem cell growth factor receptor	Kit	3.95109e+08
Q63198	Contactin-1	Cntn1	2.07264e+09
Q63327	Myelin-associated oligodendrocyte basic protein	Mobp	1.82559e+09
Q63345	Myelin-oligodendrocyte glycoprotein	Mog	2.68056e+09
Q63347	26S proteasome regulatory subunit 7	Psmc2	2.97772e+08
Q63357	Unconventional myosin-Id	Myo1d	1.83292e+09
Q63377	Sodium/potassium-transporting ATPase subunit beta-3	Atp1b3	6.3583e+08
Q63396	Activated RNA polymerase II transcriptional coactivator p15	Sub1	4.83048e+08
Q63413	Spliceosome RNA helicase Ddx39b	Ddx39b	2.2959e+08
Q63537	Synapsin-2	Syn2	3.56727e+09
Q63555	SP120		1.66164e+09
Q63560	Microtubule-associated protein 6	Map6	9.66584e+08
Q63564	Synaptic vesicle glycoprotein 2B	Sv2b	7.67095e+08
Q63598	Plastin-3	Pls3	1.26696e+09
Q63617	Hypoxia up-regulated protein 1	Hyou1	1.74028e+09
Q63629	Centaurin alpha		5.19265e+08
Q63633	Solute carrier family 12 member 5	Slc12a5	8.13746e+08
Q63716	Peroxiredoxin-1	Prdx1	6.65632e+08
Q63881	Potassium voltage-gated channel subfamily D member 2	Kcnd2	3.11129e+08
Q64057	Alpha-aminoadipic semialdehyde dehydrogenase	Aldh7a1	5.65659e+08
Q641X8	Eukaryotic translation initiation factor 3 subunit E	Eif3	2.80619e+08
Q641Y2	NADH dehydrogenase [ubiquinone] iron-sulfur protein 2, mitochondrial	Ndufs2	6.30773e+08
Q641Y8	ATP-dependent RNA helicase DDX1	Ddx1	6.86837e+08
Q641Z2	Tyrosine-protein phosphatase non-receptor type 9	Ptpn9	7.43954e+08
Q641Z6	EH domain-containing protein 1	Ehd1	1.49478e+09
Q641Z9	Succinate dehydrogenase cytochrome b560 subunit, mitochondrial	Sdhc	3.28984e+08
Q64232	Very-long-chain enoyl-CoA reductase	Tecr	6.84761e+08
Q64428	Trifunctional enzyme subunit alpha, mitochondrial	Hadha	9.5725e+08
Q64548	Reticulon-1	Rtn1 Nsp	6.25088e+08
Q64559	Cytosolic acyl coenzyme A thioester hydrolase	Acot7	1.4231e+09
Q64568	Plasma membrane calcium-transporting ATPase 3	Atp2b3	1.58936e+09
Q64605	Receptor-type tyrosine-protein phosphatase S	Ptprs	9.42793e+08
Q64640	Adenosine kinase	Adk	3.42147e+08
Q66H12	Alpha-N-acetylgalactosaminidase	Naga	2.37355e+08
Q66H20	Polypyrimidine tract-binding protein 2	Ptbp2	2.48516e+08
Q66H61	Glutamine--tRNA ligase	Qars1	2.13781e+09
Q66HA6	ADP-ribosylation factor-like protein 8B	Arl8b	4.24386e+08
Q66HA8	Heat shock protein 105 kDa	Hsph1	1.31668e+09
Q66HD0	Endoplasmin	Hsp90b1	1.2005e+09
Q66HF1	NADH-ubiquinone oxidoreductase 75 kDa subunit, mitochondrial	Ndufs1	1.40763e+09
Q68FP1	Gelsolin	Gsn	3.9495e+08
Q68FQ0	T-complex protein 1 subunit epsilon	Cct5	1.80524e+09
Q68FQ9	LanC lantibiotic synthetase component C-like 2	Lancl2	3.4742e+08
Q68FR6	Elongation factor 1-gamma	Eef1g	1.02383e+09
Q68FS4	Cytosol aminopeptidase(Prolyl aminopeptidase)	Lap3	6.83175e+08
Q68FT7	Phenylalanyl-tRNA synthetase beta subunit	Farsb	5.71024e+08
Q68FU3	Electron transfer flavoprotein subunit beta	Etfb	9.21557e+07
Q68FX0	Isocitrate dehydrogenase [NAD] subunit beta, mitochondrial	Idh3B	3.60506e+09
Q68FY0	Cytochrome b-c1 complex subunit 1, mitochondrial	Uqcrc1	1.30422e+09
Q6AXT5	Ras-related protein Rab-21	Rab21	1.92431e+08
Q6AXV4	Sorting and assembly machinery component 50 homolog	Samm50	7.84558e+08
Q6AXX6	Peroxiredoxin-like 2A	Prxl2a	3.48552e+08
Q6AY09	Heterogeneous nuclear ribonucleoprotein H2	Hnrnph2	9.09258e+08
Q6AY30	Saccharopine dehydrogenase-like oxidoreductase	Sccpdh	6.73628e+07
Q6AY41	Cell cycle control protein 50A	Tmem30a	3.76566e+08
Q6AY56	Tubulin alpha-8 chain	Tuba8	1.96741e+10
Q6AY84	Secernin-1	Scrn1	3.16352e+09
Q6AYD3	Proliferation-associated protein 2G4	Pa2g4	4.79367e+08
Q6AYG3	Exopolyphosphatase PRUNE1	Prune1	1.77442e+08
Q6AYH5	Dynactin subunit 2	Dctn2	2.12734e+08
Q6AYK6	Calcyclin-binding protein	Cacybp	1.12465e+08
Q6AYN4	Phytanoyl-CoA hydroxylase-interacting protein-like	Phyhipl	5.19279e+08
Q6AYR2	Protein NDRG3	Ndrg3	1.51709e+08
Q6AYS2	Sidoreflexin	Sfxn1	3.52298e+08
Q6AYT3	RNA-splicing ligase RtcB homolog	Rtcb	1.08157e+09
Q6AYT7	Lysophosphatidylserine lipase ABHD12	Abhd12	3.87013e+08
Q6AYZ4	Serine/threonine-protein phosphatase	Ppp1cc	8.22474e+08
Q6AZ26	C-terminal binding protein 1	Ctbp1	4.06713e+08
Q6DGG0	Peptidyl-prolyl cis-trans isomerase D	Ppid	1.33549e+09
Q6DUV1	Protein kinase C epsilon type		8.69517e+08
Q6GMN2	Brain-specific angiogenesis inhibitor 1-associated protein 2	Baiap2	1.04585e+09
Q6GMN8	Actn1 protein	Actn1	7.61798e+08
Q6GT74	Basigin	Bsg	2.7486e+08
Q6IRG7	Claudin	Cldn11	4.67574e+08
Q6IRH6	Phosphate carrier protein, mitochondrial	Slc25a3	1.62963e+09
Q6IRL2	Mitofusin 2, isoform CRA_a	Mfn2	9.22429e+08
Q6JE36	Protein NDRG1	Ndrg1	2.61289e+08
Q6MFX8	Gamma-aminobutyric acid (GABA) B receptor 1	Gabbr1	6.53721e+09
Q6MG06	Guanine nucleotide-binding protein-like 1	Gnl1	4.04244e+08
Q6MG12	Uncharacterized protein C6orf136 homolog		2.12594e+08
Q6MG49	Large proline-rich protein BAG6	Bag6	1.44564e+09
Q6MG55	Phosphatidylserine lipase ABHD16A	Abhd16a	9.94062e+08
Q6MG60	N(G),N(G)-dimethylarginine dimethylaminohydrolase 2	Ddah2	2.09872e+08
Q6MG76	Superkiller viralicidic activity 2-like	Skiv2l	5.33001e+08
Q6P0K8	Junction plakoglobin	Jup	4.16612e+08
Q6P3V8	RNA helicase	Eif4a1	5.28274e+08
Q6P3V9	60S ribosomal protein L4	Rpl4	3.27085e+08
Q6P502	T-complex protein 1 subunit gamma	Cct3	1.45151e+09
Q6P503	V-type proton ATPase subunit D	Atp6v1d	4.56093e+08
Q6P6R2	Dihydrolipoyl dehydrogenase, mitochondrial	Dld	1.17067e+09
Q6P6U2	26S proteasome regulatory subunit 6A	Psmc3	1.29109e+09
Q6P6V0	Glucose-6-phosphate isomerase	Gpi	1.32938e+10
Q6P769	Uncharacterized protein		1.18138e+08
Q6P7A7	Dolichyl-diphosphooligosaccharide--protein glycosyltransferase subunit 1	Rpn1	2.20099e+08
Q6P7B0	Tryptophan--tRNA ligase, cytoplasmic	Wars1	4.0722e+08
Q6P7Q4	Lactoylglutathione lyase	Glo1	3.58128e+08
Q6P7S0	Pyruvate kinase		4.4309e+09
Q6P7S1	Acid ceramidase	Asah1	9.81761e+08
Q6P9T8	Tubulin beta-4B chain	Tubb4b	2.59807e+10
Q6P9V1	Tetraspanin	Cd81	5.77887e+08
Q6PCT9	26S proteasome non-ATPase regulatory subunit 6	Psmd6	1.02649e+09
Q6PCU2	V-type proton ATPase subunit E 1	Atp6v1e1	1.00729e+09
Q6PDU7	ATP synthase subunit g, mitochondrial	Atp5mg	1.91167e+08
Q6PST4	Atlastin-1	Atl1	3.76004e+08
Q6Q0N1	Cytosolic non-specific dipeptidase	Cndp2	2.75465e+08
Q6QI09	ATP synthase F1 subunit gamma	Taf3	3.32379e+08
Q6QI44	N-alpha-acetyltransferase 25, NatB auxiliary subunit MDM20	Naa25	2.33872e+09
Q6QI82	LRRGT00126	LOC100364265	1.14343e+09
Q6QI86	Immediate early response 3-interacting protein 1	Hdhd2	4.30651e+08
Q6QIX3	Zinc transporter 3	Slc30a3	1.97857e+08
Q6RJR6	Reticulon-3	Rtn3	1.04218e+09
Q6S3A3	Plectin	Plec	5.43859e+09
Q6XD99	Spectrin beta chain	Sptbn1	2.44411e+09
Q6XVN8	Microtubule-associated proteins 1A/1B light chain 3A	Map1lc3a	3.90394e+08
Q75Q39	Mitochondrial import receptor subunit TOM70	Tomm70	1.69568e+09
Q76GL9	Neutral amino acid transporter ASCT1	Slc1a4	1.05222e+09
Q78E94	Na-Ca exchanger isoform NACA5		5.44652e+08
Q78P75	Dynein light chain 2, cytoplasmic	Dynll2	3.74543e+08
Q794F9	4F2 cell-surface antigen heavy chain	Slc3a2	3.79254e+08
Q7M6Z5	Kinesin-like protein KIF27	Kif27	5.00763e+09
Q7TMB7	2-lysophosphatidate phosphatase PLPPR4	Plppr4	7.30108e+08
Q7TNM3	Oligodendrocyte-myelin glycoprotein		1.72008e+08
Q7TP11	6-phosphogluconate dehydrogenase, decarboxylating		5.18208e+09
Q7TP54	Rho family-interacting cell polarization regulator 2	Ripor2	1.20259e+09
Q7TP61	Ab2-076		8.47503e+08
Q7TP92	Ab1-196		2.59784e+08
Q7TPB1	T-complex protein 1 subunit delta	Cct4	6.78574e+09
Q7TQ16	Cytochrome b-c1 complex subunit 8	Uqcrq	1.4243e+08
Q7TQ85	Ac1164	Pdhx	7.06067e+08
Q7TQ94	Deaminated glutathione amidase	Nit1	1.75759e+08
Q7TT49	Serine/threonine-protein kinase MRCK beta	Cdc42bpb	1.60237e+09
Q80U96	Exportin-1	Xpo1	1.59005e+09
Q80W83	Serine/threonine-protein phosphatase 2A 56 kDa regulatory subunit beta isoform	Ppp2r5b	6.39756e+08
Q80W89	NADH dehydrogenase [ubiquinone] 1 alpha subcomplex subunit 11	Ndufa11	2.20028e+08
Q80WY4	Guanylate cyclase		1.82594e+09
Q80Z30	Protein phosphatase 1E	Ppm1e	1.27805e+09
Q80ZA5	Sodium-driven chloride bicarbonate exchanger	Slc4a10	2.07475e+09
Q811X6	Lambda-crystallin homolog	Cryl1	1.85511e+08
Q812E9	Neuronal membrane glycoprotein M6-a	Gpm6a	1.02446e+09
Q8CFD0	Sideroflexin-5	Sfxn5	3.64995e+08
Q8CFN2	Cell division control protein 42 homolog	Cdc42	2.54402e+08
Q8CG45	Aflatoxin B1 aldehyde reductase member 2	Akr7a2	3.39085e+09
Q8CGU4	Arf-GAP with GTPase, ANK repeat and PH domain-containing protein 2	Agap2	1.10825e+09
Q8CJG5	Dihydrolipoyllysine-residue succinyltransferase component of 2-oxoglutarate dehydrogenase complex, mitochondrial		1.44089e+09
Q8K3M6	ERC protein 2	Erc2	2.82873e+09
Q8K4B1	C-X-C motif chemokine	Cxcl9	5.07733e+08
Q8K4K5	Lethal(2) giant larvae protein homolog 1	Llgl1	8.1959e+08
Q8K4T4	Filamin-A-interacting protein 1	Filip1	2.0514e+09
Q8K4Y5	Leucine-rich glioma-inactivated protein 1	Lgi1	4.73437e+08
Q8R2H0	V-type proton ATPase subunit G	Atp6v1g2	3.04124e+08
Q8R491	EH domain-containing protein 3	Ehd3	1.6994e+09
Q8SEZ5	Cytochrome c oxidase subunit 2	Mt-co2	1.47837e+09
Q8VBU2	Protein NDRG2	Ndrg2	4.14797e+08
Q8VHF5	Citrate synthase, mitochondrial	Cs	1.46766e+09
Q8VI04	Isoaspartyl peptidase/L-asparaginase	Asrgl1	4.5323e+08
Q8VII6	Choline transporter-like protein 1	Slc44a1	3.58181e+08
Q8VIJ5	Protein O-GlcNAcase	Oga	9.61883e+08
Q91V33	KH domain-containing, RNA-binding, signal transduction-associated protein 1	Khdrbs1	5.5868e+08
Q91Y81	Septin-2	Septin2	4.13841e+08
Q91ZN1	Coronin-1A	Coro1a	4.58932e+08
Q920J4	Thioredoxin-like protein 1	Txnl1	4.50009e+08
Q920L2	Succinate dehydrogenase [ubiquinone] flavoprotein subunit, mitochondrial	Sdha	2.03267e+09
Q920L6	Elongation of very long chain fatty acids protein 6	Elovl6	1.02606e+09
Q920Q0	Paralemmin-1	Palm	1.95599e+09
Q924N5	Long-chain-fatty-acid--CoA ligase ACSBG1	Acsbg1	4.63656e+08
Q924S5	Lon protease homolog, mitochondrial	Lonp1	9.09568e+08
Q99376	Transferrin receptor protein 1	Tfrc	3.54719e+08
Q99JD5	Branched-chain-amino-acid aminotransferase	Bcat1	3.31191e+08
Q99ML5	Prenylcysteine oxidase	Pcyox1	1.39002e+08
Q99MZ4	Glutathione hydrolase 7	Ggt7	3.94306e+08
Q99P74	Ras-related protein Rab-27B	Rab27b	8.44552e+08
Q99PD4	Actin-related protein 2/3 complex subunit 1A	Arpc1a	7.75755e+08
Q99PF5	Far upstream element-binding protein 2	Khsrp	3.16241e+08
Q9EPC6	Profilin-2	Pfn2	2.01024e+08
Q9EPH8	Polyadenylate-binding protein 1	Pabpc1	6.92099e+08
Q9EQS0	Transaldolase	Taldo1	7.13184e+08
Q9EQX9	Ubiquitin-conjugating enzyme E2 N	Ube2n	5.64897e+08
Q9ER24	Ataxin-10	Atxn10	2.22175e+08
Q9ERH3	WD repeat-containing protein 7	Wdr7	3.27739e+09
Q9ES40	PRA1 family protein 3 protein 2)	Arl6ip5	1.30562e+09
Q9ESB5	N-terminal EF-hand calcium-binding protein 1	Necab1	3.92024e+07
Q9ESW0	DNA damage-binding protein 1	Ddb1	7.9147e+09
Q9JHL4	Drebrin-like protein	Dbnl	2.95043e+08
Q9JHU0	Dihydropyrimidinase-related protein 5	Dpysl5	9.87984e+08
Q9JI66	Electrogenic sodium bicarbonate cotransporter 1	Slc4a4	9.74124e+08
Q9JIR4	Regulating synaptic membrane exocytosis protein 1	Rims1	1.78988e+09
Q9JJ50	Hepatocyte growth factor-regulated tyrosine kinase substrate	Hgs	8.73604e+08
Q9JJ54	Heterogeneous nuclear ribonucleoprotein D0	Hnrnpd	7.46152e+08
Q9JJT1	Glucocorticoid-attenuated response gene 16 product	Ifit1	4.03227e+08
Q9JKB7	Guanine deaminase	Gda	7.41854e+08
Q9JKS6	Protein piccolo	Pclo	1.15315e+10
Q9JLA3	UDP-glucose:glycoprotein glucosyltransferase 1	Uggt1	1.03777e+09
Q9JLJ3	4-trimethylaminobutyraldehyde dehydrogenase	Aldh9a1	7.50268e+08
Q9JMB3	Erythrocyte membrane protein band 4.1-like 3	Epb41l3	1.22461e+09
Q9JMJ4	Pre-mRNA-processing factor 19	Prpf19	3.72883e+08
Q9QUH6	Ras/Rap GTPase-activating protein SynGAP	Syngap1	4.4393e+09
Q9QVC8	Peptidyl-prolyl cis-trans isomerase FKBP4	Fkbp4	4.59474e+08
Q9QWN8	Spectrin beta chain, non-erythrocytic 2	Sptbn2	2.6451e+09
Q9QX69	Glutathione S-transferase LANCL1	Lancl1	3.01584e+08
Q9QXQ0	Alpha-actinin-4	Actn4	7.39139e+08
Q9QXU8	Cytoplasmic dynein 1 light intermediate chain 1	Dync1li1	5.13907e+09
Q9QXY2	SRC kinase signaling inhibitor 1	Srcin1	1.59533e+09
Q9QYL8	Acyl-protein thioesterase 2	Lypla2	9.20634e+07
Q9QYU4	Ketimine reductase mu-crystallin	Crym	8.18238e+08
Q9QZA2	Programmed cell death 6-interacting protein	Pdcd6ip	1.25078e+09
Q9QZM5	Abl interactor 1	Abi1	2.18363e+08
Q9R063	Peroxiredoxin-5, mitochondrial	Prdx5	3.33358e+08
Q9R085	Ubiquitin carboxyl-terminal hydrolase 15	Usp15	1.45166e+09
Q9R0I8	Phosphatidylinositol 5-phosphate 4-kinase type-2 alpha	Pip4k2a	7.32005e+08
Q9R1N3	Sodium bicarbonate cotransporter 3	Slc4a7	1.96142e+09
Q9R1Z0	Voltage-dependent anion-selective channel protein 3	Vdac3	1.47403e+09
Q9WU70	Syntaxin-binding protein 5	Stxbp5	5.83697e+08
Q9WU82	Catenin beta-1	Ctnnb1	6.90315e+08
Q9WUS0	Adenylate kinase 4, mitochondrial	Ak4	3.16922e+08
Q9WV63	Kinesin-like protein KIF2A	Kif2a	9.45714e+08
Q9Z0V6	Thioredoxin-dependent peroxide reductase, mitochondrial	Prdx3	2.92953e+08
Q9Z0W5	Protein kinase C and casein kinase substrate in neurons protein 1	Pacsin1	1.52905e+09
Q9Z142	Transmembrane protein 33	Tmem33	7.14721e+07
Q9Z1B2	Glutathione S-transferase Mu 5	Gstm5	8.38241e+08
Q9Z1C7	Rap guanine nucleotide exchange factor 4	Rapgef4	3.94527e+08
Q9Z1E1	Flotillin-1	Flot1	7.76846e+08
Q9Z1T4	Connector enhancer of kinase suppressor of ras 2	Cnksr2	1.09599e+09
Q9Z1X8	Neural F box protein NFB42	Fbxo2	1.72697e+08
Q9Z214	Homer protein homolog 1	Homer1	4.22777e+08
Q9Z269	Vesicle-associated membrane protein-associated protein B	Vapb	3.32888e+08
Q9Z270	Vesicle-associated membrane protein-associated protein A	Vapa	2.67821e+08
Q9Z272	ARF GTPase-activating protein GIT1	Git1	1.59542e+09
Q9Z2L0	Voltage-dependent anion-selective channel protein 1	Vdac1	2.531e+09
Q9Z2X5	Homer protein homolog 3	Homer3	1.51527e+08
Q9Z327	Synaptopodin	Synpo	6.34123e+08
Q9Z339	Glutathione S-transferase omega-1	Gsto1	6.22182e+08

## Sheet: 15f
15/Functional	Protein name	Gene name	15/F AUC
A0JPJ7	Obg-like ATPase 1	Ola1	1.91991e+09
A0JPM7	Ferritin	Fth1	1.8888e+08
A0JPN5	Coiled-coil domain-containing 68	Ccdc68	5.65824e+08
A1A5L2	Pgm1 protein	Pgm1	3.7662e+08
A1L108	Actin-related protein 2/3 complex subunit 5-like protein	Arpc5l	2.12998e+08
A2VCW8	Septin	Sept7	1.00328e+09
A3FM27	Chloride intracellular channel protein	Clic4	3.49076e+08
A6Y7S3	Potassium channel tetramerisation domain containing 8	Kctd8	8.97996e+08
A8WCF8	Tumor protein p63-regulated gene 1-like protein	Tprg1l	1.04054e+08
A9CMB0	R3hdm1 protein	R3hdm1	5.05407e+08
B0BMY7	Protein tyrosine kinase 9-like	Twf2	2.52526e+08
B0BN30	Mitochondrial carrier 1	Mtch1	5.39879e+08
B0BN51	Small nuclear ribonucleoprotein-associated protein B	Snrpb	2.37218e+08
B0BN52	Mitochondrial carrier 2	Mtch2	4.35208e+08
B0BN63	Activator of Hsp90 ATPase activity 1	Ahsa1	1.16499e+09
B0BN81	40S ribosomal protein S5	Rps5	6.5e+08
B0BN93	26S proteasome non-ATPase regulatory subunit 13	Psmd13	8.05474e+08
B0BNA5	Coactosin-like protein	Cotl1	1.91874e+08
B0BND0	Glycerophosphocholine cholinephosphodiesterase ENPP6	Enpp6	1.93235e+08
B0BNE6	Complex I-23kD	Ndufs8	2.01505e+08
B0BNK1	RAB5C, member RAS oncogene family	Rab5c	2.65e+08
B0K020	CDGSH iron-sulfur domain-containing protein 1	Cisd1	1.76441e+08
B0K031	60S ribosomal protein L7	Rpl7	1.07223e+09
B1H262	Protein phosphatase 1, regulatory subunit 9B	Ppp1r9b	5.03686e+08
B1H281	Coiled-coil domain-containing 183	Ccdc183	9.49972e+08
B1WBS4	Similar to Vacuolar protein sorting 26 homolog	Vps26b	1.20604e+08
B1WBU9	Alpha-1,4 glucan phosphorylase	Pygm	1.0126e+09
B1WBY1	Cul1 protein	Cul1	7.9918e+08
B1WC26	N-acetylneuraminate synthase	Nans	3.10975e+08
B1WC61	Complex I assembly factor ACAD9, mitochondrial	Acad9	2.84731e+09
B1WC64	Cyp46a1 protein	Cyp46a1	6.95246e+08
B2GUZ3	Formyltetrahydrofolate synthetase	Mthfd1l	3.5836e+08
B2GUZ9	Fam49b protein	Fam49b	2.51282e+08
B2GV03	Alpha-1,4 glucan phosphorylase	Pygb	1.62559e+09
B2GV06	Succinyl-CoA:3-ketoacid coenzyme A transferase 1, mitochondrial	Oxct1	3.47835e+08
B2GV23	RBR-type E3 ubiquitin transferase	Rnf14	3.02334e+08
B2GV73	Actin-related protein 2/3 complex subunit 3	Arpc3	2.8401e+08
B2GV74	Kinesin light chain	Klc2	9.32186e+08
B2RYG6	Ubiquitin thioesterase OTUB1	Otub1	2.15562e+08
B2RYJ3	Cullin 4A	Cul4a	2.72145e+08
B2RYJ7	ARP1 actin-related protein 1 homolog B	Actr1b	7.11295e+08
B2RYN6	AP-1 complex subunit gamma	Ap1g1	1.68385e+09
B2RYQ2	Serine/threonine-protein phosphatase 2A activator	Ptpa	3.03732e+08
B2RYS2	Cytochrome b-c1 complex subunit 7	Uqcrb	3.46244e+08
B2RYW9	Fumarylacetoacetate hydrolase domain-containing protein 2	Fahd2	2.00905e+08
B2RYX1	LOC685322 protein	Uqcr10	2.04417e+08
B2RZ72	Actin-related protein 2/3 complex subunit 4	Arpc4	3.84633e+08
B2RZA9	Ube2l3 protein	Ube2l3	1.71479e+08
B2RZB7	Small nuclear ribonucleoprotein Sm D1	Snrpd1	1.77394e+08
B2RZC6	Ilf2 protein	Ilf2	5.04111e+08
B2RZD6	NDUFA4, mitochondrial complex-associated	Ndufa4	2.89536e+09
B3GNI6	Septin-11	Septin11	2.10348e+09
B4F772	Heat shock 70kDa protein 4-like	Hspa4l	1.02633e+09
B4F774	Ganglioside-induced differentiation-associated protein 1-like 1	Gdap1l1	2.06062e+08
B4F7C2	Tubulin beta chain	Tubb4a	1.55817e+10
B5DEJ9	LOC691036 protein	Sbf2	7.4396e+08
B5DEL8	Complex I-15 kDa	Ndufs5	1.52223e+08
B5DF41	Syntaphilin	Snph	3.05406e+09
B5DF89	Cullin-3	Cul3	6.62415e+08
B5DF91	ELAV-like protein 1	Elavl1	2.19645e+08
B5DFC1	Vps35 protein	Vps35	1.01566e+09
B5DFC3	Protein transport protein SEC23	Sec23a	8.57042e+08
B5DFC8	Eukaryotic translation initiation factor 3 subunit C	Eif3	6.77143e+08
B5DFF7	Dual specificity protein phosphatase	Dusp3	1.14617e+08
B5DFI9	Protein-serine/threonine kinase	Pdk3	4.12311e+08
B5DFK1	Coatomer subunit alpha	Copa	5.16045e+08
B5DFK6	AP-3 complex subunit delta	Ap3d1	1.71044e+09
B5DFM3	Ly6h protein	Ly6h	6.29423e+08
B6DTP5	DEAD box protein 5	Ddx5	8.37387e+08
C0IXW5	Furry-like protein	Fry	1.22739e+09
C6ZII9	NAD-dependent protein deacetylase	Sirt3	7.004e+07
D2E6K0	NADH-ubiquinone oxidoreductase chain 4	ND4	1.64643e+08
D3KR63	cAMPS	Rapgef4	4.11503e+08
D3Z8I7	Glutathione S-transferase, theta 3	Gstt3	5.84868e+08
D3Z8W1	Uncharacterized protein	0	2.59178e+09
D3Z953	Kyphoscoliosis	Ky	1.1289e+09
D3Z955	Phosphoglucomutase 2-like 1	Pgm2l1	1.2097e+09
D3Z9H2	Hyaluronan and proteoglycan link protein 4	Hapln4	1.6103e+08
D3ZAA9	MAGUK p55 subfamily member 2	Mpp2	2.81823e+09
D3ZAF6	ATP synthase subunit f, mitochondrial	Atp5mf	7.11874e+08
D3ZAI6	5'-nucleotidase domain-containing 3	Nt5dc3	3.04011e+08
D3ZAP9	Glycerol-3-phosphate dehydrogenase [NAD(+)]	Gpd1l	2.48573e+08
D3ZAS1	40S ribosomal protein S2		5.54027e+08
D3ZAU6	40S ribosomal protein S18		1.18353e+09
D3ZAZ0	Eukaryotic translation initiation factor 3 subunit M	Eif3m	1.24319e+09
D3ZBI5	Formin 1	Fmn1	7.32156e+08
D3ZBM7	E3 ubiquitin-protein ligase HACE1	Hace1	3.69184e+08
D3ZC55	Heat shock 70kDa protein 12A	Hspa12a	8.40377e+08
D3ZC63	Cytidine/uridine monophosphate kinase 2	Cmpk2	5.84771e+08
D3ZC84	Ubiquitinyl hydrolase 1	Usp9x	1.29606e+09
D3ZCA0	Pyridoxal phosphate homeostasis protein	Plpbp	3.32968e+08
D3ZCV0	Actinin alpha 2	Actn2	4.61068e+08
D3ZD09	Cytochrome c oxidase subunit	Cox6b1	1.79504e+08
D3ZD97	RNA helicase	Dhx15	1.22842e+09
D3ZDH8	Septin	Sept5	5.02295e+08
D3ZDU2	Regulatory-associated protein of MTOR, complex 1	Rptor	3.15389e+08
D3ZE17	Caskin-1	Caskin1	1.58387e+09
D3ZES7	Plexin A4	Plxna4	1.18777e+09
D3ZF86	ARFGEF family member 3	Arfgef3	1.03653e+09
D3ZFD0	Unconventional myosin-XVIIIa	Myo18a	1.15218e+10
D3ZFJ6	Lactamase, beta	Lactb	2.47643e+08
D3ZFQ8	Cytochrome c-1	Cyc1	4.93784e+08
D3ZG43	Complex I-30kD	Ndufs3	2.99053e+08
D3ZG95	Mitochondrial calcium uptake family, member 3	Micu3	3.5928e+08
D3ZGE6	Cortactin, isoform CRA_c	Cttn	7.01257e+08
D3ZGI9	Solute carrier family 12 member 5	Slc12a5	5.17621e+08
D3ZGX1	Neurite extension and migration factor	Nexmif	1.32083e+09
D3ZHB7	HECT-type E3 ubiquitin transferase	Ube3c	4.08762e+08
D3ZHI9	Serine/threonine-protein phosphatase 2A 56 kDa regulatory subunit	Ppp2r5e	1.12731e+09
D3ZHR2	ATP-binding cassette sub-family D member 1	Abcd1	1.54586e+09
D3ZHX3	DIRAS family GTPase 2	Diras2	1.27092e+08
D3ZHY9	RAS protein activator like 1	Rasal1	6.03522e+08
D3ZIE9	Delta-1-pyrroline-5-carboxylate synthase	Aldh18a1	1.54658e+07
D3ZIP8	Uncharacterized protein		2.86925e+08
D3ZJ01	RAB11-binding and LisH domain, coiled-coil and HEAT repeat-containing	Relch	7.67948e+08
D3ZJH9	Malic enzyme	Me2	6.26836e+08
D3ZJJ7	Kinesin family member 21A	Kif21a	8.48599e+08
D3ZJY5	S10_plectin domain-containing protein		5.29482e+08
D3ZK97	Histone H3	H3f3c	9.14759e+08
D3ZKB4	Rho guanine nucleotide exchange factor 4	Arhgef4	1.82881e+09
D3ZKG5	Parvin, beta	Parvb	8.74642e+07
D3ZKK5	Phosphatidylinositol-3,5-bisphosphate 3-phosphatase	Mtmr1	4.74054e+08
D3ZKT9	Hypothetical protein LOC691311	LOC691311	5.57053e+07
D3ZMY7	5'-nucleotidase, cytosolic II	Nt5c2	3.3441e+08
D3ZN61	Leucine-rich repeat LGI family, member 3	Lgi3	2.20729e+08
D3ZNH4	Histone H2B	Hist1h2bo	2.12882e+09
D3ZNW5	Neurofascin	Nfasc	7.55819e+08
D3ZPE5	Vacuolar protein sorting-associated protein 53 homolog	Vps53	2.83518e+08
D3ZPR0	Chromosome segregation 1-like protein	Cse1l	2.59124e+09
D3ZQD3	2-oxoglutarate dehydrogenase-like, mitochondrial	Ogdhl	9.46186e+08
D3ZQG6	Tripartite motif-containing protein 2	Trim2	1.28443e+09
D3ZQL7	Tubulin polymerization-promoting protein	Tppp	7.25736e+08
D3ZRN3	Actin, beta-like 2	Actbl2	12130162446
D3ZS58	NADH dehydrogenase [ubiquinone] 1 alpha subcomplex subunit 2	Ndufa2	8.80867e+07
D3ZT20	F-box protein 41	Fbxo41	5.85017e+08
D3ZT90	Glutaryl-CoA dehydrogenase	Gcdh	1.92532e+08
D3ZTF0	Apical junction component 1 homolog	Ajm1	1.27571e+09
D3ZU13	Eukaryotic translation initiation factor 4 gamma, 1	Eif4g1	1.571e+09
D3ZUX5	Coiled-coil-helix-coiled-coil-helix domain containing 3 (Predicted), isoform CRA_a	Chchd3	3.37793e+08
D3ZVQ0	Ubiquitin carboxyl-terminal hydrolase	Usp5	1.12143e+09
D3ZW08	Adenylosuccinate lyase	Adsl	6.83273e+08
D3ZW55	Inosine triphosphate pyrophosphatase	Itpa	1.18275e+09
D3ZWA8	Adaptor protein, phosphotyrosine-interacting with PH domain and leucine zipper 1	Appl1	2.58428e+08
D3ZWX4	NCK-interacting protein with SH3 domain	Nckipsd	6.1786e+08
D3ZXP3	Histone H2A	H2afx	1.30842e+09
D3ZYW2	Heterogeneous nuclear ribonucleoprotein H	Hnrnph1	4.93153e+08
D3ZZ51	Proline-rich coiled-coil 2B	Prrc2b	3.62957e+09
D3ZZ54	Guanine nucleotide-binding protein subunit beta-5	Gnb5	6.77046e+08
D3ZZK3	Receptor protein-tyrosine kinase	Epha4	8.6062e+08
D3ZZM8	C-1-tetrahydrofolate synthase, cytoplasmic	LOC680432	7.9545e+08
D3ZZU5	Synaptophysin-like 1	Sypl1	9.99289e+07
D4A0T0	Complex I-PDSW	Ndufb10	2.25858e+08
D4A133	H(+)-transporting two-sector ATPase	Atp6v1a	1.21867e+09
D4A1A5	Serine/threonine-protein phosphatase 2A 56 kDa regulatory subunit	Ppp2r5c	3.22665e+08
D4A1H2	Phosphatidylinositol-specific phospholipase C, X domain-containing 3	Plcxd3	7.69321e+07
D4A2G9	RAN-binding protein 1	Ranbp1	1.01354e+08
D4A2K5	Nuclear receptor interacting protein 3	Nrip3	1.24849e+09
D4A304	DIRAS family GTPase 1	Diras1	5.33166e+08
D4A3V2	NADH dehydrogenase [ubiquinone] 1 alpha subcomplex subunit 6	Ndufa6	3.19348e+08
D4A435	Intercellular adhesion molecule 5	Icam5	1.67224e+09
D4A565	Complex I-SGDH	Ndufb5	1.8551e+09
D4A5G8	Pyruvate dehydrogenase E1 component subunit alpha	Pdha1l1	8.12847e+08
D4A5J1	Kelch repeat and BTB domain-containing 11	Kbtbd11	7.94821e+08
D4A5L9	Cytochrome c domain-containing protein		5.01525e+08
D4A5X7	Ganglioside-induced differentiation-associated-protein 1	Gdap1	9.99044e+08
D4A6D8	Leucine-rich repeat transmembrane neuronal protein 1	Lrrtm1	179969890
D4A6L0	Probable G-protein coupled receptor 158	Gpr158	1.31423e+09
D4A781	Importin 5	Ipo5	7.71668e+08
D4A7L4	Complex I-ESSS	Ndufb11	1.58119e+08
D4A7V1	Endophilin-B2	Sh3glb2	1.77112e+08
D4A830	Inorganic diphosphatase	Ppa2	2.58182e+08
D4A833	Mitochondrial ribosomal protein S30	Mrps30	5.19954e+08
D4A8H3	E1 ubiquitin-activating enzyme	Uba6	7.20945e+08
D4A8H8	Cytoplasmic FMR1-interacting protein	Cyfip1	5.76037e+09
D4A8P9	Isoleucyl-tRNA synthetase	Iars2	3.46122e+08
D4A8U7	Dynactin subunit 1	Dctn1	2.50812e+09
D4A8Y5	Staphylococcal nuclease domain-containing protein	Snd1	4.96062e+08
D4A994	ER membrane protein complex subunit 1	Emc1	3.06756e+09
D4A9Q5	Carboxypeptidase M	Cpm	1.56627e+09
D4AAM0	Transportin 3	Tnpo3	5.20225e+08
D4AB17	Formylglycinamide ribonucleotide amidotransferase	Pfas	1.20368e+09
D4ABK1	Synaptogyrin 3	Syngr3	2.8257e+08
D4ABR6	Annexin	Anxa6	9.38656e+08
D4AC23	T-complex protein 1 subunit eta	Cct7	5.16563e+08
D4AC89	BTB domain-containing 11	Btbd11	5.73414e+08
D4ACB8	CCT-theta	Cct8	5.44321e+08
D4ACG7	Copine 6	Cpne6	4.17219e+08
D4ACR0	Heterogeneous nuclear ribonucleoprotein C	Hnrnpc	2.76464e+08
D4ACV3	Histone H2A	Hist2h2ac	6.18052e+08
D4ADE8	DEAD-box helicase 3, X-linked	Ddx3x	2.0865e+08
D4ADR5	Hexosyltransferase	Chpf2	6.97323e+08
D4ADS4	Microsomal glutathione S-transferase 3	Mgst3	2.11428e+08
D4AE00	AP-3 complex subunit beta	Ap3b2	1.38553e+09
D4AE96	Importin 7	Ipo7	9.19476e+08
D4AEH3	Proteasome (Prosome, macropain) 26S subunit, non-ATPase, 7	Psmd7	7.67078e+07
D4AEH9	4-alpha-glucanotransferase	Agl	5.6121e+08
D4AEP0	Adenylosuccinate synthetase isozyme 2	Adss	5.00679e+08
D7UNT3	Ryanodine receptor 2	Ryr2	5.56977e+09
E9PSJ6	Glyoxylate and hydroxypyruvate reductase	Grhpr	8.61907e+07
E9PSV5	Phosphoserine aminotransferase	Psat1	3.56876e+08
E9PT53	Wolfram syndrome 1 homolog	Wfs1	1.59365e+09
E9PTE3	Lysyl oxidase homolog	Loxl1	3.22795e+08
E9PU16	RAB1A, member RAS oncogene family	Rab1a	1.03958e+09
F1LM28	Neurofibromin	Nf1	1.1059e+09
F1LM47	Succinate--CoA ligase [ADP-forming] subunit beta, mitochondrial	Sucla2	9.40772e+08
F1LM82	Heterogeneous nuclear ribonucleoproteins A2/B1	Hnrnpa2b1	3.93239e+08
F1LMP2	Signal recognition particle receptor subunit beta	0	1.68741e+09
F1LMV6	Desmoplakin	Dsp	1.64541e+09
F1LMV9	Coronin	Coro2b	3.09144e+08
F1LMY3	Protein-tyrosine-phosphatase	Ptprz1	1.25657e+09
F1LN92	AFG3-like matrix AAA peptidase subunit 2	Afg3l2	4.17744e+08
F1LNF7	Isocitrate dehydrogenase [NAD] subunit, mitochondrial	Idh3a	8.14807e+08
F1LNM0	Disks large homolog 1	Dlg1	5.019e+08
F1LNQ9	Cytoplasmic linker-associated protein 1	Clasp1	3.42697e+09
F1LP82	Ras-related protein Rab-2A	Rab2a	3.11421e+08
F1LPA3	IQ motif and SEC7 domain-containing protein 3	Iqsec3	1.54443e+09
F1LPG3	Phosphofurin acidic cluster sorting protein 1	Pacs1	5.78006e+08
F1LPS8	Transcriptional activator protein Pur-alpha	Pura	9.71776e+08
F1LPT1	m7GpppX diphosphatase	Dcps	332819822
F1LPV0	Asparagine--tRNA ligase	Nars	1.27295e+09
F1LQ41	Neuroligin-2	Nlgn2	1.30048e+09
F1LQ48	Heterogeneous nuclear ribonucleoprotein L	Hnrnpl	3.72856e+09
F1LQ63	Tenascin-R	Tnr	1.0012e+09
F1LQ81	Vesicle-fusing ATPase	Nsf	1.46512e+09
F1LQJ7	Phosphoenolpyruvate carboxykinase	Pck2	1.7921e+08
F1LQN3	Reticulon	Rtn4	4.77376e+08
F1LQP0	Cytohesin-3	Cyth3	1.89084e+09
F1LQQ1	Malic enzyme	Me1	1.741e+08
F1LQX4	Rho GTPase-activating protein 44	Arhgap44	4.06695e+08
F1LRE1	Glutathione-disulfide reductase	Gsr	6.06138e+08
F1LRI5	GCN1 activator of EIF2AK4	Gcn1	2.34198e+09
F1LRL9	Microtubule-associated protein 1B	Map1b	1.64238e+09
F1LRN3	Septin		1.04818e+09
F1LRT9	Cytoplasmic dynein 1 heavy chain 1	Dync1h1	1.53664e+09
F1LRZ7	Neurofilament heavy polypeptide	Nefh	1.35762e+09
F1LS72	SUMO-activating enzyme subunit 2	Uba2	7.92524e+08
F1LS86	Isoleucyl-tRNA synthetase	Iars	5.70043e+08
F1LST4	Microtubule-associated protein	Mapt	8.34696e+08
F1LSY2	Neuronal pentraxin receptor	Nptxr	2.21117e+09
F1LT49	Leucine-rich repeat-containing 47	Lrrc47	1.32003e+09
F1LU71	Methylglutaconyl-CoA hydratase, mitochondrial	Auh	1.68574e+08
F1LUA1	Early endosome antigen 1	Eea1	6.42644e+09
F1LUM5	Tubulin alpha chain	Tubal3	3.16002e+09
F1LUT4	Phospholipid-transporting ATPase	Atp8a1	2.86083e+08
F1LUV9	Neural cell adhesion molecule 1	Ncam1	1.21453e+09
F1LV13	Heterogeneous nuclear ribonucleoprotein M	Hnrnpm	1.32772e+09
F1LVS1	BAI1-associated protein 3	Baiap3	3.52326e+08
F1LX07	Solute carrier family 25 member 12	Slc25a12	3.12436e+09
F1LY09	Actin-related protein 3B	Actr3b	7.97409e+08
F1LY69	Intraflagellar transport 140	Ift140	4.04621e+09
F1LYQ8	FERM, ARHGEF and pleckstrin domain-containing protein 1	Farp1	1.25672e+09
F1LZ81	Dedicator of cytokinesis 4	Dock4	9.42881e+08
F1LZC5	Complex I-B16.6	0	3.15864e+08
F1LZW6	Solute carrier family 25 member 13	Slc25a13	4.87571e+08
F1M0S4	Uncharacterized protein	Nrg3	3.8882e+08
F1M0Z1	Triple functional domain protein	Trio	1.79153e+09
F1M3P6	Protein SCAI	Scai	1.53968e+08
F1M471	EPM2A-interacting protein 1	Epm2aip1	1.02835e+09
F1M4I4	Vacuolar protein sorting-associated protein 51 homolog	Vps51	3.27134e+08
F1M4N6	Dedicator of cyto-kinesis 3	Dock3	1.24467e+09
F1M542	ADAM metallopeptidase domain 22	Adam22	1.79285e+08
F1M5M9	SLIT-ROBO Rho GTPase-activating protein 3	Srgap3	7.03405e+08
F1M5N4	Malic enzyme	Me3	3.3511e+08
F1M787	Catenin delta-2	Ctnnd2	7.2167e+08
F1M7K7	Voltage-dependent calcium channel gamma-8 subunit	Cacng8	3.75867e+08
F1M7T1	Complex I-B15	LOC100361934	3.08343e+08
F1M8F2	Kinesin heavy chain isoform 5A	Kif5a	2.0487e+09
F1M8L1	Kinesin-like protein	Kif2a	5.98271e+08
F1M943	Armadillo repeat-containing protein 8	Armc8	5.82989e+08
F1M964	Alpha-MPP	Pmpca	6.64146e+08
F1M978	Inositol-1-monophosphatase	Impa1	1.70775e+08
F1M998	Sorting nexin 25	Snx25	6.53182e+08
F1M9C3	B-Raf proto-oncogene, serine/threonine kinase	Braf	1.12348e+09
F1M9N9	Ankyrin 2	Ank2	2.81407e+09
F1M9V7	Aminopeptidase	Npepps	1.07728e+09
F1M9W9	Similar to TRS85 homolog	Trappc8	6.48998e+08
F1MA89	Cyclin Y	Ccny	9.36609e+07
F1MAH5	Protein phosphatase 6, regulatory subunit 3	Ppp6r3	6.46247e+08
F1MAL3	Spectrin beta chain	Sptb	1.04199e+10
F1MAR6	Proline dehydrogenase	Prodh1	3.93361e+08
O08557	N(G),N(G)-dimethylarginine dimethylaminohydrolase 1	Ddah1	5.21442e+08
O08651	D-3-phosphoglycerate dehydrogenase	Phgdh	8.68364e+08
O08700	Vacuolar protein sorting-associated protein 45	Vps45	2.60043e+08
O08838	Amphiphysin	Amph	8.25373e+08
O08839	Myc box-dependent-interacting protein 1	Bin1	2.84606e+08
O35077	Glycerol-3-phosphate dehydrogenase [NAD(+)], cytoplasmic	Gpd1	2.03197e+08
O35095	Neurochondrin	Ncdn	2.39284e+09
O35244	Peroxiredoxin-6	Prdx6	4.21284e+08
O35264	Platelet-activating factor acetylhydrolase IB subunit alpha2	Pafah1b2	1.48774e+08
O35331	Pyridoxal kinase	Pdxk	1.47204e+08
O35458	Vesicular inhibitory amino acid transporter	Slc32a1	1.27161e+09
O35509	Ras-related protein Rab-11B	Rab11b	8.49725e+08
O35567	Bifunctional purine biosynthesis protein ATIC	Atic	4.8797e+08
O35763	Moesin	Msn	1.83931e+09
O35814	Stress-induced-phosphoprotein 1	Stip1	1.27066e+09
O35821	Myb-binding protein 1A	Mybbp1a	5.50366e+08
O35889	Afadin	Afdn	1.59441e+09
O54921	Exocyst complex component 2	Exoc2	9.19174e+08
O54922	Exocyst complex component 7	Exoc7	6.80545e+08
O54975	Xaa-Pro aminopeptidase 1	Xpnpep1	6.71723e+08
O55043	Rho guanine nucleotide exchange factor 7	Arhgef7	3.43855e+08
O70196	Prolyl endopeptidase	Prep	4.26859e+08
O70453	Putative heme oxygenase 3	Hmox3	2.41675e+08
O70511	Ankyrin-3	Ank3	1.24853e+09
O88339	Epsin-1	Epn1	4.02124e+09
O88377	Phosphatidylinositol 5-phosphate 4-kinase type-2 beta	Pip4k2b	3.76187e+08
O88565	Ras-related protein Rab-5A	Rab5a	3.35877e+08
O88600	Heat shock 70 kDa protein 4	Hspa4	6.65592e+08
O88767	Parkinson disease protein 7 homolog	Park7	2.61987e+08
O88954	MAGUK p55 subfamily member 3	Mpp3	8.71696e+08
O88989	Malate dehydrogenase, cytoplasmic	Mdh1	1.55122e+09
O89046	Coronin-1B	Coro1b	2.12591e+08
P00507	Aspartate aminotransferase, mitochondrial	Got2	1.41189e+09
P00762	Anionic trypsin-1	Prss1	6.38409e+09
P01830	Thy-1 membrane glycoprotein	Thy1	1.0596e+09
P01946	Hemoglobin subunit alpha-1/2	Hba1	2.54781e+09
P02091	Hemoglobin subunit beta-1	Hbb	2.94303e+09
P02650	Apolipoprotein E	Apoe	8.63781e+08
P02688	Myelin basic protein	Mbp	8.42889e+09
P02706	Asialoglycoprotein receptor 1	Asgr1	4.52563e+08
P02770	Albumin	Alb	7.62557e+08
P03994	Hyaluronan and proteoglycan link protein 1	Hapln1	5.53848e+08
P04182	Ornithine aminotransferase, mitochondrial	Oat	2.64295e+08
P04631	Protein S100-B	S100b	2.22215e+08
P04636	Malate dehydrogenase, mitochondrial	Mdh2	4.05991e+09
P04642	L-lactate dehydrogenase A chain	Ldha	2.096e+09
P04764	Alpha-enolase	Eno1	2.70205e+09
P04785	Protein disulfide-isomerase	P4hb	1.76611e+08
P04797	Glyceraldehyde-3-phosphate dehydrogenase	Gapdh	1.19653e+10
P04905	Glutathione S-transferase Mu 1	Gstm1	6.2117e+08
P04906	Glutathione S-transferase P	Gstp1	1.83858e+09
P05065	Fructose-bisphosphate aldolase A	Aldoa	2.2567e+09
P05197	Elongation factor 2	Eef2	8.7559e+08
P05696	Protein kinase C alpha type	Prkca	3.96135e+08
P05708	Hexokinase-1	Hk1	1.4213e+09
P06685	Sodium/potassium-transporting ATPase subunit alpha-1	Atp1a1	4.03688e+09
P06686	Sodium/potassium-transporting ATPase subunit alpha-2	Atp1a2	4.59315e+09
P06687	Sodium/potassium-transporting ATPase subunit alpha-3	Atp1a3	5.44685e+09
P06761	Endoplasmic reticulum chaperone BiP	Hspa5	1.69348e+09
P07171	Calbindin	Calb1	4.49494e+08
P07323	Gamma-enolase	Eno2	1.68589e+09
P07335	Creatine kinase B-type	Ckb	3.9214e+09
P07340	Sodium/potassium-transporting ATPase subunit beta-1	Atp1b1	2.7861e+09
P07632	Superoxide dismutase [Cu-Zn]	Sod1	2.26948e+09
P07633	Propionyl-CoA carboxylase beta chain, mitochondrial	Pccb	4.61248e+08
P07722	Myelin-associated glycoprotein	Mag	1.1089e+09
P07825	Synaptophysin	Syp	1.49971e+09
P07895	Superoxide dismutase [Mn], mitochondrial	Sod2	3.71761e+08
P07936	Neuromodulin	Gap43	4.91948e+08
P07943	Aldo-keto reductase family 1 member B1	Akr1b1	6.68353e+08
P08009	Glutathione S-transferase Mu 7	Gstm7	4.78665e+08
P08050	Gap junction alpha-1 protein	Gja1	1.30097e+08
P08413	Calcium/calmodulin-dependent protein kinase type II subunit beta	Camk2b	3.64188e+09
P08461	Dihydrolipoyllysine-residue acetyltransferase component of pyruvate dehydrogenase complex, mitochondrial	Dlat	1.22973e+09
P09117	Fructose-bisphosphate aldolase C	Aldoc	9.5157e+08
P09330	Ribose-phosphate pyrophosphokinase 2	Prps2	2.02241e+08
P09456	cAMP-dependent protein kinase type I-alpha regulatory subunit	Prkar1a	8.61959e+07
P09527	Ras-related protein Rab-7a	Rab7a	4.99343e+08
P09606	Glutamine synthetase	Glul	1.05287e+09
P09895	60S ribosomal protein L5	Rpl5	5.3294e+08
P09951	Synapsin-1	Syn1	3.10536e+09
P0C5W1	Microtubule-associated protein 1S	Map1s	5.62116e+08
P10111	Peptidyl-prolyl cis-trans isomerase A	Ppia	1.27849e+09
P10686	1-phosphatidylinositol 4,5-bisphosphate phosphodiesterase gamma-1	Plcg1	9.06138e+09
P10687	1-phosphatidylinositol 4,5-bisphosphate phosphodiesterase beta-1	Plcb1	2.28859e+09
P10719	ATP synthase subunit beta, mitochondrial	Atp5f1b	5.48964e+09
P10760	Adenosylhomocysteinase	Ahcy	3.79816e+08
P10824	Guanine nucleotide-binding protein G(i) subunit alpha-1	Gnai1	9.55614e+08
P10860	Glutamate dehydrogenase 1, mitochondrial	Glud1	7.56755e+08
P10888	Cytochrome c oxidase subunit 4 isoform 1, mitochondrial	Cox4i1	8.2021e+08
P11232	Thioredoxin	Txn Txn1	1.30216e+08
P11275	Calcium/calmodulin-dependent protein kinase type II subunit alpha	Camk2a	4.80719e+09
P11348	Dihydropteridine reductase	Qdpr	3.52975e+08
P11506	Plasma membrane calcium-transporting ATPase 2	Atp2b2	9.29765e+08
P11507	Sarcoplasmic/endoplasmic reticulum calcium ATPase 2	Atp2a2	9.80717e+08
P11598	Protein disulfide-isomerase A3	Pdia3	7.4913e+08
P11884	Aldehyde dehydrogenase, mitochondrial	Aldh2	5.26168e+08
P11980	Pyruvate kinase PKM	Pkm	4.03082e+09
P12007	Isovaleryl-CoA dehydrogenase, mitochondrial	Ivd	2.60976e+08
P12075	Cytochrome c oxidase subunit 5B, mitochondrial	Cox5b	2.65391e+08
P12368	cAMP-dependent protein kinase type II-alpha regulatory subunit	Prkar2a	3.51205e+08
P12369	cAMP-dependent protein kinase type II-beta regulatory subunit	Prkar2b	4.06997e+08
P12749	60S ribosomal protein L26	Rpl26	9.48914e+07
P12785	Fatty acid synthase	Fasn	8.71314e+08
P12839	Neurofilament medium polypeptide	Nefm	1.89603e+09
P13086	Succinate--CoA ligase [ADP/GDP-forming] subunit alpha, mitochondrial	Suclg1	3.48906e+08
P13221	Aspartate aminotransferase, cytoplasmic	Got1	1.26545e+09
P13233	2',3'-cyclic-nucleotide 3'-phosphodiesterase	Cnp	4.12391e+09
P13264	Glutaminase kidney isoform, mitochondrial	Gls	2.28094e+09
P13638	Sodium/potassium-transporting ATPase subunit beta-2	Atp1b2	3.58504e+08
P13803	Electron transfer flavoprotein subunit alpha, mitochondrial	Etfa	1.977e+08
P14046	Alpha-1-inhibitor 3	A1i3	1.12957e+09
P14408	Fumarate hydratase, mitochondrial	Fh Fh1	5.73807e+08
P14604	Enoyl-CoA hydratase, mitochondrial	Echs1	1.88137e+08
P14668	Annexin A5	Anxa5	4.57735e+08
P14669	Annexin A3	Anxa3	3.46294e+08
P15087	Carboxypeptidase E	Cpe	2.45047e+08
P15865	Histone H1.4	H1-4	3.5258e+08
P15999	ATP synthase subunit alpha, mitochondrial	Atp5f1a	5.46703e+09
P16617	Phosphoglycerate kinase 1	Pgk1	2.05901e+09
P17074	40S ribosomal protein S19	Rps19	1.65453e+09
P17105	Inositol-trisphosphate 3-kinase A	Itpka	2.01735e+08
P17220	Proteasome subunit alpha type-2	Psma2	7.26533e+08
P17475	Alpha-1-antiproteinase	Serpina1	1.45037e+08
P17764	Acetyl-CoA acetyltransferase, mitochondrial	Acat1	3.31909e+08
P18266	Glycogen synthase kinase-3 beta	Gsk3b	2.26342e+08
P18418	Calreticulin	Calr	3.27054e+08
P18422	Proteasome subunit alpha type-3	Psma3	1.46682e+08
P18484	AP-2 complex subunit alpha-2	Ap2a2	1.12551e+09
P19139	Casein kinase II subunit alpha	Csnk2a1	5.53836e+08
P19234	NADH dehydrogenase [ubiquinone] flavoprotein 2, mitochondrial	Ndufv2	2.38688e+08
P19468	Glutamate--cysteine ligase catalytic subunit	Gclc	1.07205e+09
P19490	Glutamate receptor 1	Gria1	6.47361e+08
P19491	Glutamate receptor 2	Gria2	8.11513e+08
P19492	Glutamate receptor 3	Gria3	5.6129e+08
P19511	ATP synthase F(0) complex subunit B1, mitochondrial	Atp5pb	1.06123e+09
P19527	Neurofilament light polypeptide	Nefl	1.64492e+09
P19627	Guanine nucleotide-binding protein G(z) subunit alpha	Gnaz	2.4029e+09
P19643	Amine oxidase [flavin-containing] B	Maob	1.02709e+09
P19804	Nucleoside diphosphate kinase B	Nme2	6.19772e+08
P19945	60S acidic ribosomal protein P0	Rplp0	1.54612e+08
P20070	NADH-cytochrome b5 reductase 3	Cyb5r3	7.73594e+07
P20650	Protein phosphatase 1A tein phosphatase IA)	Ppm1a	3.8141e+08
P20651	Serine/threonine-protein phosphatase 2B catalytic subunit beta isoform	Ppp3cb	1.04995e+09
P20717	Protein-arginine deiminase type-2	Padi2	1.51864e+09
P20788	Cytochrome b-c1 complex subunit Rieske, mitochondrial	Uqcrfs1	3.81369e+08
P21396	Amine oxidase	Maoa	2.88025e+08
P21531	60S ribosomal protein L3	Rpl3	8.15887e+08
P21533	60S ribosomal protein L6	Rpl6	5.30238e+08
P21575	Dynamin-1	Dnm1	1.84056e+09
P21707	Synaptotagmin-1	Syt1	1.83116e+09
P21708	Mitogen-activated protein kinase 3	Mapk3	3.46757e+08
P21913	Succinate dehydrogenase [ubiquinone] iron-sulfur subunit, mitochondrial	Sdhb	2.91284e+08
P22063	Contactin-2	Cntn2	5.7404e+08
P22831	Synaptoporin	Synpr	7.57583e+07
P23514	Coatomer subunit beta	Copb1	8.33771e+08
P23565	Alpha-internexin	Ina	1.73284e+09
P24054	SPARC-like protein 1	Sparcl1	2.35814e+09
P24155	Thimet oligopeptidase	Thop1	6.12181e+08
P24329	Thiosulfate sulfurtransferase	Tst	3.26138e+08
P24368	Peptidyl-prolyl cis-trans isomerase B	Ppib	2.99487e+08
P24942	Excitatory amino acid transporter 1	Slc1a3	2.0264e+09
P25093	Fumarylacetoacetase	Fah	4.47559e+08
P25113	Phosphoglycerate mutase 1	Pgam1	1.21062e+09
P25809	Creatine kinase U-type, mitochondrial	Ckmt1	1.29193e+09
P26769	Adenylate cyclase type 2	Adcy2	6.501e+08
P26772	10 kDa heat shock protein, mitochondrial	Hspe1	2.30647e+08
P27139	Carbonic anhydrase 2	Ca2	9.77371e+08
P28480	T-complex protein 1 subunit alpha	Tcp1	6.52905e+08
P29266	3-hydroxyisobutyrate dehydrogenase, mitochondrial	Hibadh	6.04349e+08
P30835	ATP-dependent 6-phosphofructokinase, liver type	Pfkl	5.17228e+08
P31000	Vimentin	Vim	1.40363e+09
P31044	Phosphatidylethanolamine-binding protein 1	Pebp1	9.21136e+08
P31662	Sodium-dependent neutral amino acid transporter SLC6A17	Slc6a17	7.49656e+08
P32551	Cytochrome b-c1 complex subunit 2, mitochondrial	Uqcrc2	6.64613e+08
P32736	Opioid-binding protein/cell adhesion molecule	Opcml	1.05254e+09
P32851	Syntaxin-1A	Stx1a	4.09114e+08
P34058	Heat shock protein HSP 90-beta	Hsp90ab1	2.58433e+09
P34926	Microtubule-associated protein 1A	Map1a	1.62279e+09
P35053	Glypican-1	Gpc1	1.01913e+08
P35171	Cytochrome c oxidase subunit 7A2, mitochondrial	Cox7a2	1.24482e+08
P35213	14-3-3 protein beta/alpha	Ywhab	3.31e+09
P35439	Glutamate receptor ionotropic, NMDA 1	Grin1	2.52544e+09
P35465	Serine/threonine-protein kinase PAK 1	Pak1	2.1461e+08
P35565	Calnexin	Canx	6.31797e+08
P35571	Glycerol-3-phosphate dehydrogenase, mitochondrial	Gpd2	2.72739e+08
P35704	Peroxiredoxin-2	Prdx2	3.92492e+08
P36876	Serine/threonine-protein phosphatase 2A 55 kDa regulatory subunit B alpha isoform	Ppp2r2a	1.00078e+09
P37805	Transgelin-3	Tagln3	2.2689e+08
P37996	ADP-ribosylation factor-like protein 3	Arl3	1.06744e+08
P38650	Cytoplasmic dynein 1 heavy chain 1	Dync1h1	3.15208e+09
P38983	40S ribosomal protein SA	Rpsa	8.92129e+07
P39069	Adenylate kinase isoenzyme 1	Ak1	3.95724e+08
P40241	CD9 antigen	Cd9	4.05678e+08
P40307	Proteasome subunit beta type-2	Psmb2	7.74166e+07
P40329	Arginine--tRNA ligase, cytoplasmic	Rars1	1.04357e+09
P40748	Synaptotagmin-3	Syt3	2.01915e+08
P41123	60S ribosomal protein L13	Rpl13	1.32076e+09
P41499	Tyrosine-protein phosphatase non-receptor type 11	Ptpn11	1.55314e+08
P41542	General vesicular transport factor p115	Uso1	8.30363e+08
P42123	L-lactate dehydrogenase B chain	Ldhb	1.66973e+09
P42346	Serine/threonine-protein kinase mTOR	Mtor	9.51054e+08
P43244	Matrin-3	Matr3	9.04687e+08
P45592	Cofilin-1	Cfl1	2.38511e+09
P46101	Dipeptidyl aminopeptidase-like protein 6	Dpp6	8.68742e+08
P46462	Transitional endoplasmic reticulum ATPase	Vcp	2.05754e+09
P46844	Biliverdin reductase A	Blvra	8.02917e+08
P47709	Rabphilin-3A	Rph3a	6.90333e+08
P47727	Carbonyl reductase [NADPH] 1	Cbr1	7.71042e+08
P47819	Glial fibrillary acidic protein	Gfap	2.57374e+09
P47860	ATP-dependent 6-phosphofructokinase, platelet type	Pfkp	1.57396e+09
P47863	Aquaporin-4	Aqp4	7.27839e+08
P47875	Cysteine and glycine-rich protein 1	Csrp1	3.54241e+08
P47942	Dihydropyrimidinase-related protein 2	Dpysl2	7.78111e+09
P47971	Neuronal pentraxin-1	Nptx1	5.51561e+08
P47987	Plasmolipin	Pllp	2.27583e+08
P48500	Triosephosphate isomerase	Tpi1	1.89064e+09
P48679	Prelamin-A/C [Cleaved into: Lamin-A/C]	Lmna	1.17583e+09
P48721	Stress-70 protein, mitochondrial	Hspa9	4.12222e+08
P48768	Sodium/calcium exchanger 2	Slc8a2	9.66939e+08
P49088	Asparagine synthetase	Asns	2.55775e+09
P49432	Pyruvate dehydrogenase E1 component subunit beta, mitochondrial	Pdhb	6.60905e+08
P49621	Diacylglycerol kinase beta	Dgkb	2.01022e+09
P49803	Regulator of G-protein signaling 7	Rgs7	1.29879e+09
P50137	Transketolase	Tkt	1.05407e+09
P50398	Rab GDP dissociation inhibitor alpha	Gdi1	1.20909e+09
P50399	Rab GDP dissociation inhibitor beta	Gdi2	1.00321e+09
P50475	Alanine--tRNA ligase, cytoplasmic	Aars1	2.75499e+08
P50503	Hsc70-interacting protein	St13	2.44296e+08
P50554	4-aminobutyrate aminotransferase, mitochondrial	Abat	9.90233e+08
P51111	Huntingtin	Htt	1.69086e+09
P51635	Aldo-keto reductase family 1 member A1	Akr1a1	4.30686e+08
P51650	Succinate-semialdehyde dehydrogenase, mitochondrial	Aldh5a1	2.79768e+09
P52296	Importin subunit beta-1	Kpnb1	2.57339e+08
P52481	Adenylyl cyclase-associated protein 2	Cap2	1.01296e+09
P52555	Endoplasmic reticulum resident protein 29	Erp29	2.00478e+08
P52873	Pyruvate carboxylase, mitochondrial	Pc	8.5154e+08
P53042	Serine/threonine-protein phosphatase 5	Ppp5c	7.81316e+08
P53676	AP-3 complex subunit mu-1	Ap3m1	1.67484e+08
P54311	Guanine nucleotide-binding protein G(I)/G(S)/G(T) subunit beta-1	Gnb1	1.51433e+09
P54313	Guanine nucleotide-binding protein G(I)/G(S)/G(T) subunit beta-2	Gnb2	2.45907e+09
P54319	Phospholipase A-2-activating protein	Plaa	8.62562e+08
P54921	Alpha-soluble NSF attachment protein	Napa	5.1154e+08
P55051	Fatty acid-binding protein, brain	Fabp7	1.74041e+08
P55067	Neurocan core protein	Ncan	7.6955e+08
P55068	Brevican core protein	Bcan	6.76486e+08
P55161	Nck-associated protein 1	Nckap1	1.33122e+09
P56558	UDP-N-acetylglucosamine--peptide N-acetylglucosaminyltransferase 110 kDa subunit	Ogt	1.60949e+09
P56571	ES1 protein homolog, mitochondrial		2.2716e+08
P56574	Isocitrate dehydrogenase [NADP], mitochondrial	Idh2	3.36184e+08
P59215	Guanine nucleotide-binding protein G(o) subunit alpha	Gnao1	1.84752e+09
P60203	Myelin proteolipid protein	Plp1	2.13797e+10
P60881	Synaptosomal-associated protein 25	Snap25	2.35041e+08
P60901	Proteasome subunit alpha type-6	Psma6	3.81528e+07
P60905	DnaJ homolog subfamily C member 5	Dnajc5	5.04331e+08
P61107	Ras-related protein Rab-14	Rab14	8.3974e+08
P61227	Ras-related protein Rap-2b	Rap2b	3.40397e+08
P61265	Syntaxin-1B	Stx1b	4.25151e+09
P61765	Syntaxin-binding protein 1	Stxbp1	2.18692e+09
P61980	Heterogeneous nuclear ribonucleoprotein K	Hnrnpk	5.15479e+08
P61983	14-3-3 protein gamma [Cleaved into: 14-3-3 protein gamma, N-terminally processed]	Ywhag	3.35172e+09
P62083	40S ribosomal protein S7	Rps7	3.16149e+08
P62142	Serine/threonine-protein phosphatase PP1-beta catalytic subunit	Ppp1cb	3.44707e+08
P62198	26S proteasome regulatory subunit 8	Psmc5	2.88723e+08
P62243	40S ribosomal protein S8	Rps8	7.9945e+08
P62260	14-3-3 protein epsilon	Ywhae	4.30684e+09
P62268	40S ribosomal protein S23	Rps23	6.91623e+07
P62278	40S ribosomal protein S13	Rps13	1.27834e+08
P62483	Voltage-gated potassium channel subunit beta-2	Kcnab2	2.87903e+08
P62521	Coiled-coil domain-containing protein 8	Ccdc8	1.76558e+09
P62632	Elongation factor 1-alpha 2	Eef1a2	2.3823e+09
P62703	40S ribosomal protein S4, X isoform	Rps4x	3.14501e+08
P62755	40S ribosomal protein S6	Rps6	6.87567e+08
P62762	Visinin-like protein 1	Vsnl1	2.52519e+08
P62804	Histone H4 [Cleaved into: Osteogenic growth peptide	H4c2	1.08411e+09
P62815	V-type proton ATPase subunit B, brain isoform	Atp6v1b2	1.22009e+09
P62828	GTP-binding nuclear protein Ran	Ran	2.68264e+08
P62853	40S ribosomal protein S25	Rps25	1.97347e+09
P62859	40S ribosomal protein S28	Rps28	5.92681e+07
P62890	60S ribosomal protein L30	Rpl30	8.44211e+07
P62909	40S ribosomal protein S3	Rps3	1.93282e+08
P62919	60S ribosomal protein L8	Rpl8	2.28982e+08
P62944	AP-2 complex subunit beta	Ap2b1	6.68974e+09
P62963	Profilin-1	Pfn1	2.27468e+08
P63004	Platelet-activating factor acetylhydrolase IB subunit alpha	Pafah1b1	4.52075e+08
P63012	Ras-related protein Rab-3A	Rab3a	1.44059e+09
P63018	Heat shock cognate 71 kDa protein	Hspa8	2.89654e+09
P63029	Translationally-controlled tumor protein	Tpt1	2.56312e+08
P63036	DnaJ homolog subfamily A member 1	Dnaja1	3.68572e+08
P63039	60 kDa heat shock protein, mitochondrial	Hspd1	1.30126e+09
P63047	Sulfotransferase 4A1	Sult4a1	3.47439e+08
P63086	Mitogen-activated protein kinase 1	Mapk1	5.01946e+08
P63088	Serine/threonine-protein phosphatase PP1-gamma catalytic subunit	Ppp1cc	5.03997e+08
P63102	14-3-3 protein zeta/delta	Ywhaz	4.24059e+09
P63245	Receptor of activated protein C kinase 1	Rack1	1.01685e+08
P63259	Actin, cytoplasmic 2	Actg1	1.57784e+10
P63319	Protein kinase C gamma type	Prkcg	7.65478e+08
P63322	Ras-related protein Ral-A	Rala	2.59035e+08
P63331	Serine/threonine-protein phosphatase 2A catalytic subunit alpha isoform	Ppp2ca	3.31128e+08
P68136	Actin, alpha skeletal muscle	Acta1	1.08031e+10
P68182	cAMP-dependent protein kinase catalytic subunit beta	Prkacb	3.58161e+08
P68370	Tubulin alpha-1A chain	Tuba1a	2.0768e+10
P68403	Protein kinase C beta type	Prkcb	1.40073e+09
P68511	14-3-3 protein eta	Ywhah	3.31282e+09
P69682	Adaptin ear-binding coat-associated protein 1	Necap1	1.84231e+08
P69735	Rab3 GTPase-activating protein catalytic subunit	Rab3gap1	1.37729e+09
P69897	Tubulin beta-5 chain	Tubb5	2.38695e+10
P70483	Striatin	Strn	4.51873e+08
P70500	CDP-diacylglycerol--inositol 3-phosphatidyltransferase	Cdipt	7.05033e+07
P70566	Tropomodulin-2	Tmod2	1.9588e+08
P70600	Protein-tyrosine kinase 2-beta	Ptk2b	1.42797e+09
P70615	Lamin-B1	Lmnb1	5.98911e+08
P70627	Glutamate carboxypeptidase 2	Folh1	1.48377e+09
P70645	Bleomycin hydrolase	Blmh	4.29953e+08
P80254	D-dopachrome decarboxylase	Ddt	2.57188e+08
P81155	Voltage-dependent anion-selective channel protein 2	Vdac2	9.55628e+08
P82471	Guanine nucleotide-binding protein G(q) subunit alpha	Gnaq	3.79099e+08
P82995	Heat shock protein HSP 90-alpha	Hsp90aa1	2.09076e+09
P83868	Prostaglandin E synthase 3	Ptges3	4.39742e+08
P84076	Neuron-specific calcium-binding protein hippocalcin	Hpca	5.55498e+08
P84079	ADP-ribosylation factor 1	Arf1	1.36476e+09
P84083	ADP-ribosylation factor 5	Arf5	4.82402e+08
P84087	Complexin-2	Cplx2	5.89117e+08
P84092	AP-2 complex subunit mu	Ap2m1	6.44426e+08
P85108	Tubulin beta-2A chain	Tubb2a	2.38695e+10
P85515	Alpha-centractin	Actr1a	1.93006e+08
P85834	Elongation factor Tu, mitochondrial	Tufm	4.07479e+08
P85845	Fascin	Fscn1	3.59759e+08
P85969	Beta-soluble NSF attachment protein	Napb	5.59224e+09
P85970	Actin-related protein 2/3 complex subunit 2	Arpc2	8.52718e+08
P85972	Vinculin	Vcl	1.63226e+09
P85973	Purine nucleoside phosphorylase	Pnp Np	1.09843e+08
P97536	Cullin-associated NEDD8-dissociated protein 1	Cand1	5.88859e+08
P97544	Phospholipid phosphatase 3	Plpp3	9.59497e+07
P97700	Mitochondrial 2-oxoglutarate/malate carrier protein	Slc25a11	9.30113e+08
P97836	Disks large-associated protein 1	Dlgap1	1.17148e+09
P97837	Disks large-associated protein 2	Dlgap2	4.5746e+09
P97846	Contactin-associated protein 1	Cntnap1	1.08276e+09
P97849	Long-chain fatty acid transport protein 1	Slc27a1	3.56664e+08
P97852	Peroxisomal multifunctional enzyme type 2	Hsd17b4	6.63978e+09
P97924	Kalirin	Kalrn	1.31309e+09
Q00960	Glutamate receptor ionotropic, NMDA 2B	Grin2b	5.57167e+08
Q00981	Ubiquitin carboxyl-terminal hydrolase isozyme L1	Uchl1	7.02399e+08
Q01205	Dihydrolipoyllysine-residue succinyltransferase component of 2-oxoglutarate dehydrogenase complex, mitochondrial	Dlst	8.12281e+08
Q01728	Sodium/calcium exchanger 1	Slc8a1	2.81677e+09
Q01986	Dual specificity mitogen-activated protein kinase kinase 1	Map2k1	3.4152e+08
Q02253	Methylmalonate-semialdehyde dehydrogenase [acylating], mitochondrial	Aldh6a1	7.84174e+08
Q02563	Synaptic vesicle glycoprotein 2A	Sv2a Sv2	3.63544e+08
Q02874	Core histone macro-H2A.1	Macroh2a1	3.89393e+08
Q03555	Gephyrin	Gphn	8.491e+08
Q04462	Valine--tRNA ligase	Vars1	3.34117e+08
Q04970	GTPase Nras	Nras	4.22854e+08
Q05175	Brain acid soluble protein 1	Basp1	5.59632e+08
Q05683	Glutamate decarboxylase 2	Gad2	7.70639e+08
Q05695	Neural cell adhesion molecule L1	L1cam	5.99663e+09
Q05764	Beta-adducin	Add2	4.61585e+08
Q05962	ADP/ATP translocase 1	Slc25a4	3.60328e+09
Q05982	Nucleoside diphosphate kinase A	Nme1	5.66858e+08
Q06647	ATP synthase subunit O, mitochondrial	Atp5po	8.76761e+08
Q07009	Calpain-2 catalytic subunit	Capn2	4.38093e+08
Q07205	Eukaryotic translation initiation factor 5	Eif5	2.97162e+08
Q07266	Drebrin	Dbn1	6.80922e+08
Q07303	Erythropoietin receptor	Epor	3.48694e+08
Q07310	Neurexin-3	Nrxn3	3.59586e+09
Q08163	Adenylyl cyclase-associated protein 1	Cap1	5.89888e+08
Q08602	Geranylgeranyl transferase type-2 subunit alpha	Rabggta	3.02247e+08
Q09073	ADP/ATP translocase 2	Slc25a5	3.38207e+09
Q0GLB5	DPPY splice variant d	Dpp10	5.66003e+08
Q0ZFS8	RCG61099, isoform CRA_c	Srsf3	1.18673e+08
Q1JU68	Eukaryotic translation initiation factor 3 subunit A	Eif3a	2.03455e+09
Q1WIM3	Cell adhesion molecule 3	Cadm3	4.56304e+08
Q2I6B2	V-type proton ATPase subunit a	Atp6v0a1	1.07911e+09
Q2TA68	Dynamin-like 120 kDa protein, mitochondrial	Opa1	6.246e+08
Q32PW9	Psmc6 protein	Psmc6	2.70474e+08
Q32PX6	Ras homolog family member G	Rhog	5.22473e+08
Q3B8P6	Alg2 protein	Alg2	6.15257e+08
Q3B8Q0	Microtubule-associated protein RP/EB family member 2	Mapre2	1.72203e+09
Q3KRE8	Tubulin beta-2B chain	Tubb2b	2.38695e+10
Q3MHS9	Chaperonin containing Tcp1, subunit 6A	Cct6a	9.87404e+08
Q3MID5	Phosphatidylinositol 4-phosphate 5-kinase type-1 gamma	Pip5k1c	2.1534e+09
Q3MIE4	Synaptic vesicle membrane protein VAT-1 homolog	Vat1	4.50654e+08
Q3T1H3	Ncam1 protein	Ncam1	1.13433e+09
Q3T1J1	Eukaryotic translation initiation factor 5A-1	Eif5a	1.2406e+08
Q3T1K5	F-actin-capping protein subunit alpha-2	Capza2	3.46729e+08
Q3ZB98	Breast carcinoma-amplified sequence 1 homolog	Bcas1	4.94523e+08
Q497B0	Omega-amidase NIT2	Nit2	1.8297e+08
Q498D2	Eukaryotic translation initiation factor 3, subunit 6 interacting protein	Eif3l	1.38361e+09
Q499N5	Medium-chain acyl-CoA ligase ACSF2, mitochondrial	Acsf2	1.5803e+09
Q499P2	Leukotriene A-4 hydrolase	Lta4h	2.25192e+08
Q499T3	Sirpa protein	Sirpa	2.59427e+09
Q4FZT2	Protein phosphatase methylesterase 1	Ppme1	7.80878e+07
Q4FZT9	26S proteasome non-ATPase regulatory subunit 2	Psmd2	2.50708e+08
Q4KLM4	Kelch-like protein 25	Klhl25	5.3785e+08
Q4KM69	COP9	Cops5	4.97764e+08
Q4KM71	Splicing factor proline/glutamine rich	Sfpq	4.22974e+08
Q4KM73	UMP-CMP kinase	Cmpk1	1.25997e+09
Q4KM74	Vesicle-trafficking protein SEC22b	Sec22b	1.51516e+08
Q4KSH6	Dual specificity mitogen-activated protein kinase kinase 4	Map2k4	8.21499e+08
Q4QRB4	Tubulin beta-3 chain	Tubb3	2.34468e+10
Q4V882	Epsin-3	Epn3	5.40604e+08
Q4V8B0	Oxidation resistance protein 1	Oxr1 C7	7.19214e+08
Q4V8H5	Aspartyl aminopeptidase	Dnpep	1.16056e+09
Q52KS1	ATP-dependent 6-phosphofructokinase	Pfkm	6.28042e+08
Q561S0	NADH dehydrogenase [ubiquinone] 1 alpha subcomplex subunit 10, mitochondrial	Ndufa10	4.59564e+08
Q562A6	Lingo1 protein	Lingo1	2.08473e+08
Q566E4	Heterogeneous nuclear ribonucleoprotein R	Hnrnpr	8.17e+08
Q568Z9	Phytanoyl-CoA hydroxylase-interacting protein	Phyhip	3.97921e+08
Q5BJU7	Wiskott-Aldrich syndrome protein family member 1	Wasf1	5.00533e+09
Q5BK63	NADH dehydrogenase [ubiquinone] 1 alpha subcomplex subunit 9, mitochondrial	Ndufa9	4.15573e+08
Q5EB77	Ras-related protein Rab-18	Rab18	3.74218e+08
Q5EBA4	Nipsnap1 protein	Nipsnap1	2.83629e+08
Q5EGY4	Synaptobrevin homolog YKT6	Ykt6	1.86874e+08
Q5FVC2	Rho guanine nucleotide exchange factor 2	Arhgef2	5.6765e+08
Q5FVI6	V-type proton ATPase subunit C 1	Atp6v1c1	4.47961e+08
Q5GFD9	Protein IMPACT	Impact	2.98442e+08
Q5HZV9	Protein phosphatase 1 regulatory subunit 7	Ppp1r7	6.23743e+09
Q5I0G4	Glycine--tRNA ligase	Gars1	5.28669e+08
Q5I0G8	Sept4 protein	Sept4	2.74394e+08
Q5I0K6	Secernin 3	Scrn3	9.7821e+07
Q5JCS7	Serine-rich synapse associated protein SERSAP1		1.66364e+09
Q5M7A4	Ubiquitin-like modifier-activating enzyme 5	Uba5	3.41135e+08
Q5M7A7	CB1 cannabinoid receptor-interacting protein 1	Cnrip1	3.54576e+08
Q5M7T6	V-type proton ATPase subunit	Atp6v0d1	4.56367e+08
Q5M7U6	Actin-related protein 2	Actr2	1.63733e+09
Q5M821	Protein phosphatase 1H	Ppm1h	1.85299e+08
Q5M9I2	Alpha-mannosidase	Man2c1	9.90593e+08
Q5M9I5	Cytochrome b-c1 complex subunit 6, mitochondrial	Uqcrh	4.26674e+07
Q5MPA9	Serine/threonine-protein kinase DCLK2	Dclk2	5.35145e+08
Q5MPP4	Immunoreceptor Ly49si1	Ly49si1	4.22514e+08
Q5PPH0	Enolase-phosphatase E1	Enoph1	1.39081e+08
Q5PQN0	Neurocalcin-delta	Ncald	7.83967e+08
Q5PQZ9	NADH dehydrogenase [ubiquinone] 1 subunit C2	Ndufc2	3.12063e+08
Q5RJN0	Complex I-20kD	Ndufs7	1.1559e+09
Q5RJQ4	NAD-dependent protein deacetylase sirtuin-2	Sirt2	6.82848e+08
Q5RJR8	Leucine-rich repeat-containing protein 59	Lrrc59	1.41363e+09
Q5RK08	Glioblastoma amplified sequence	Nipsnap2	8.04594e+08
Q5RKH2	Galactokinase 1	Galk1	1.97051e+08
Q5RKI0	WD repeat-containing protein 1	Wdr1	1.38386e+09
Q5RKI1	Eukaryotic initiation factor 4A-II	Eif4a2	5.01072e+08
Q5RKI5	FLII, actin-remodeling protein	Flii	1.11451e+09
Q5RKJ9	RAB10, member RAS oncogene family	Rab10	1.48768e+09
Q5SGE0	Leucine-rich PPR motif-containing protein, mitochondrial	Lrpprc	1.89532e+09
Q5U1Y4	1,5-anhydro-D-fructose reductase	Akr1e2	2.23273e+08
Q5U1Z0	Rab3 GTPase-activating protein non-catalytic subunit	Rab3gap2	7.60587e+08
Q5U1Z9	Metaxin 2	Mtx2	1.61957e+08
Q5U2N2	Ubiquitin carboxyl-terminal hydrolase	Usp14	8.8187e+08
Q5U2N3	Membrane-associated phosphatidylinositol transfer protein 1	Pitpnm1	1.4011e+09
Q5U2P5	C2CD2-like	C2cd2l	3.93232e+08
Q5U2S7	Proteasome	Psmd3	1.17407e+09
Q5U2T3	SPATS2-like protein	Spats2l	9.38606e+08
Q5U2X8	Acyl-CoA thioesterase 9	Acot9	3.94251e+08
Q5U2Z4	Nuclear factor kappa B subunit 2	Nfkb2	1.13629e+09
Q5U300	Ubiquitin-like modifier-activating enzyme 1	Uba1	1.18744e+09
Q5U318	Astrocytic phosphoprotein PEA-15	Pea15	3.51293e+08
Q5U344	Thioredoxin reductase 1, cytoplasmic	Txnrd1	1.0576e+09
Q5XHY5	Threonine--tRNA ligase 1, cytoplasmic	Tars1 Tars	4.13178e+08
Q5XHZ0	Heat shock protein 75 kDa, mitochondrial	Trap1	4.8281e+09
Q5XI32	F-actin-capping protein subunit beta	Capzb	2.42593e+08
Q5XI34	Protein phosphatase 2 (Formerly 2A), regulatory subunit A	Ppp2r1a	1.40011e+09
Q5XI38	Lymphocyte cytosolic protein 1	Lcp1	1.87145e+09
Q5XI72	Eukaryotic translation initiation factor 4H	Eif4h	8.8761e+07
Q5XI73	Rho GDP-dissociation inhibitor 1	Arhgdia	3.73668e+08
Q5XI77	Annexin	Anxa11	6.34482e+08
Q5XI78	2-oxoglutarate dehydrogenase, mitochondrial	Ogdh	1.15555e+09
Q5XIA1	Nicalin	Ncln	1.52365e+09
Q5XIA5	Coenzyme A synthase	Coasy	1.23234e+09
Q5XIC6	Proteasome (Prosome, macropain) 26S subunit, non-ATPase, 12	Psmd12	2.6187e+08
Q5XIF3	NADH dehydrogenase [ubiquinone] iron-sulfur protein 4, mitochondrial	Ndufs4	2.55035e+08
Q5XIF6	Tubulin alpha-4A chain	Tuba4a	1.64998e+10
Q5XIH3	NADH dehydrogenase [ubiquinone] flavoprotein 1, mitochondrial	Ndufv1	4.39868e+08
Q5XIH7	Prohibitin-2	Phb2	5.82516e+08
Q5XIJ3	Isocitrate dehydrogenase [NAD] subunit, mitochondrial	Idh3g	5.83032e+08
Q5XIM9	T-complex protein 1 subunit beta	Cct2	3.17853e+08
Q5XIN6	Mitochondrial proton/calcium exchanger protein	Letm1	2.08515e+09
Q5XIT1	Microtubule-associated protein RP/EB family member 3	Mapre3	1.35955e+08
Q5XPT5	Testis gamma-aminobutyric acid receptor subunit beta 3	Gabrb3	1.01715e+09
Q60587	Trifunctional enzyme subunit beta, mitochondrial	Hadhb	7.0187e+08
Q62609	Noelin	Olfm1	3.18135e+08
Q62625	Microtubule-associated proteins 1A/1B light chain 3B	Map1lc3b	4.13564e+08
Q62634	Vesicular glutamate transporter 1	Slc17a7	5.86488e+08
Q62636	Ras-related protein Rap-1b	Rap1b	3.11082e+08
Q62717	Calcium-dependent secretion activator 1	Cadps	5.52288e+08
Q62768	Protein unc-13 homolog A	Unc13a	1.41964e+09
Q62812	Myosin-9	Myh9	2.37563e+09
Q62844	Tyrosine-protein kinase Fyn	Fyn	3.19527e+09
Q62868	Rho-associated protein kinase 2	Rock2	1.5918e+09
Q62889	Neuroligin-3	Nlgn3	1.91538e+08
Q62910	Synaptojanin-1	Synj1	1.55714e+09
Q62952	Dihydropyrimidinase-related protein 3	Dpysl3	1.05935e+09
Q63011	Zero beta-globin		4.44646e+08
Q63028	Alpha-adducin	Add1	9.78755e+08
Q63081	Protein disulfide-isomerase A6	Pdia6	3.84293e+08
Q63198	Contactin-1	Cntn1	1.4997e+09
Q63228	Glia maturation factor beta	Gmfb	1.50118e+08
Q63327	Myelin-associated oligodendrocyte basic protein	Mobp	9.26085e+08
Q63345	Myelin-oligodendrocyte glycoprotein	Mog	1.69155e+09
Q63347	26S proteasome regulatory subunit 7	Psmc2	1.5216e+08
Q63357	Unconventional myosin-Id	Myo1d	1.4857e+09
Q63377	Sodium/potassium-transporting ATPase subunit beta-3	Atp1b3	5.14263e+08
Q63396	Activated RNA polymerase II transcriptional coactivator p15	Sub1	3.98925e+08
Q63413	Spliceosome RNA helicase Ddx39b	Ddx39b	1.52562e+08
Q63537	Synapsin-2	Syn2	2.34057e+09
Q63555	SP120		5.5422e+08
Q63560	Microtubule-associated protein 6	Map6	4.8226e+08
Q63564	Synaptic vesicle glycoprotein 2B	Sv2b	5.25869e+08
Q63598	Plastin-3	Pls3	9.47961e+08
Q63617	Hypoxia up-regulated protein 1	Hyou1	5.83791e+08
Q63629	Centaurin alpha		3.71349e+08
Q63716	Peroxiredoxin-1	Prdx1	5.25574e+08
Q63803	Guanine nucleotide-binding protein G(s) subunit alpha isoforms XLas	Gnas	1.69107e+09
Q64057	Alpha-aminoadipic semialdehyde dehydrogenase	Aldh7a1	3.44684e+08
Q641X8	Eukaryotic translation initiation factor 3 subunit E	Eif3	2.10831e+08
Q641Y2	NADH dehydrogenase [ubiquinone] iron-sulfur protein 2, mitochondrial	Ndufs2	5.43815e+08
Q641Y8	ATP-dependent RNA helicase DDX1	Ddx1	6.47497e+08
Q641Z2	Tyrosine-protein phosphatase non-receptor type 9	Ptpn9	7.11527e+08
Q641Z6	EH domain-containing protein 1	Ehd1	1.10449e+09
Q64428	Trifunctional enzyme subunit alpha, mitochondrial	Hadha	6.74662e+08
Q64548	Reticulon-1	Rtn1 Nsp	4.46849e+08
Q64559	Cytosolic acyl coenzyme A thioester hydrolase	Acot7	1.12631e+09
Q64568	Plasma membrane calcium-transporting ATPase 3	Atp2b3	1.45111e+09
Q64605	Receptor-type tyrosine-protein phosphatase S	Ptprs	4.59612e+08
Q64715	Microtubule-associated protein	Map2	1.04304e+09
Q66H12	Alpha-N-acetylgalactosaminidase	Naga	1.68979e+08
Q66H61	Glutamine--tRNA ligase	Qars1	1.62821e+09
Q66HA6	ADP-ribosylation factor-like protein 8B	Arl8b	1.92714e+08
Q66HA8	Heat shock protein 105 kDa	Hsph1	6.39894e+08
Q66HD0	Endoplasmin	Hsp90b1	8.37897e+08
Q66HF1	NADH-ubiquinone oxidoreductase 75 kDa subunit, mitochondrial	Ndufs1	7.15439e+08
Q68FP1	Gelsolin	Gsn	2.78343e+08
Q68FQ0	T-complex protein 1 subunit epsilon	Cct5	1.04967e+09
Q68FQ9	LanC lantibiotic synthetase component C-like 2	Lancl2	4.82358e+08
Q68FR6	Elongation factor 1-gamma	Eef1g	1.30772e+09
Q68FS2	COP9 signalosome complex subunit 4	Cops4	1.81558e+08
Q68FS4	Cytosol aminopeptidase	Lap3	3.71208e+08
Q68FT7	Phenylalanyl-tRNA synthetase beta subunit	Farsb	6.4304e+08
Q68FU3	Electron transfer flavoprotein subunit beta	Etfb	1.13543e+08
Q68FX0	Isocitrate dehydrogenase [NAD] subunit beta, mitochondrial	Idh3B	5.18508e+08
Q68FY0	Cytochrome b-c1 complex subunit 1, mitochondrial	Uqcrc1	7.6176e+08
Q6AXX6	Peroxiredoxin-like 2A	Prxl2a	2.57895e+08
Q6AY48	Poly(rC)-binding protein 3	Pcbp3	1.30955e+08
Q6AY56	Tubulin alpha-8 chain	Tuba8	1.4077e+10
Q6AY84	Secernin-1	Scrn1	1.78975e+09
Q6AYD3	Proliferation-associated protein 2G4	Pa2g4	2.51967e+08
Q6AYG3	Exopolyphosphatase PRUNE1	Prune1	2.96534e+07
Q6AYS2	Sidoreflexin	Sfxn1	2.2028e+08
Q6AYT3	RNA-splicing ligase RtcB homolog	Rtcb	8.87215e+08
Q6AYT7	Lysophosphatidylserine lipase ABHD12	Abhd12	2.27863e+08
Q6AZ26	C-terminal binding protein 1	Ctbp1	2.02771e+08
Q6DGF2	Clathrin interactor 1	Clint1	2.52952e+09
Q6DGG0	Peptidyl-prolyl cis-trans isomerase D	Ppid	4.88654e+08
Q6DUV1	Protein kinase C epsilon type		6.64342e+08
Q6GMN2	Brain-specific angiogenesis inhibitor 1-associated protein 2	Baiap2	5.66225e+08
Q6GMN8	Actn1 protein	Actn1	5.76721e+08
Q6GT74	Basigin	Bsg	8.18086e+07
Q6IRH6	Phosphate carrier protein, mitochondrial	Slc25a3	1.06103e+09
Q6IRL5	SH3-domain kinase binding protein 1	Sh3kbp1	4.66033e+08
Q6JE36	Protein NDRG1	Ndrg1	1.10578e+08
Q6MG12	Uncharacterized protein C6orf136 homolog		3.37422e+08
Q6P0K8	Junction plakoglobin	Jup	3.43395e+08
Q6P3V8	RNA helicase	Eif4a1	3.51679e+08
Q6P3V9	60S ribosomal protein L4	Rpl4	2.85421e+08
Q6P502	T-complex protein 1 subunit gamma	Cct3	1.44688e+09
Q6P503	V-type proton ATPase subunit D	Atp6v1d	3.68912e+08
Q6P6Q5	Amyloid-beta A4 protein	App	1.3393e+09
Q6P6R2	Dihydrolipoyl dehydrogenase, mitochondrial	Dld	6.33212e+08
Q6P6V0	Glucose-6-phosphate isomerase	Gpi	8.22395e+09
Q6P769	Uncharacterized protein	0	1.17171e+08
Q6P7A7	Dolichyl-diphosphooligosaccharide--protein glycosyltransferase subunit 1	Rpn1	9.86817e+07
Q6P7B0	Tryptophan--tRNA ligase, cytoplasmic	Wars1	2.65857e+08
Q6P7Q4	Lactoylglutathione lyase	Glo1	3.02275e+08
Q6P7S0	Pyruvate kinase		3.59968e+09
Q6P9T8	Tubulin beta-4B chain	Tubb4b	2.26676e+10
Q6P9V1	Tetraspanin	Cd81	7.7045e+08
Q6PCT9	26S proteasome non-ATPase regulatory subunit 6	Psmd6	7.09131e+08
Q6PCU0	ATP synthase subunit gamma	Atp5f1c	5.00803e+08
Q6PCU2	V-type proton ATPase subunit E 1	Atp6v1e1	6.64759e+08
Q6PDU7	ATP synthase subunit g, mitochondrial	Atp5mg	1.77083e+08
Q6PST4	Atlastin-1	Atl1	2.24576e+08
Q6Q0N1	Cytosolic non-specific dipeptidase	Cndp2	1.36786e+08
Q6QI86	Immediate early response 3-interacting protein 1	Hdhd2	3.17376e+08
Q6QIX3	Zinc transporter 3	Slc30a3	1.34995e+08
Q6RJR6	Reticulon-3	Rtn3	7.30588e+08
Q6RUV5	Ras-related C3 botulinum toxin substrate 1	Rac1	6.32124e+08
Q6S3A3	Plectin	Plec	3.55761e+09
Q6XD99	Spectrin beta chain	Sptbn1	1.91962e+09
Q6XVN8	Microtubule-associated proteins 1A/1B light chain 3A	Map1lc3a	2.30828e+08
Q75Q39	Mitochondrial import receptor subunit TOM70	Tomm70	1.38254e+09
Q78E94	Na-Ca exchanger isoform NACA5		3.17327e+08
Q794F9	4F2 cell-surface antigen heavy chain	Slc3a2	2.38424e+08
Q7TMB7	2-lysophosphatidate phosphatase PLPPR4	Plppr4	4.18222e+08
Q7TNM3	Oligodendrocyte-myelin glycoprotein		1.09369e+08
Q7TP11	6-phosphogluconate dehydrogenase, decarboxylating		2.45269e+09
Q7TP54	Rho family-interacting cell polarization regulator 2	Ripor2	1.16398e+09
Q7TP61	Ab2-076		5.28081e+08
Q7TP92	Ab1-196		2.85692e+08
Q7TPB1	T-complex protein 1 subunit delta	Cct4	5.16183e+09
Q7TQ85	Ac1164	Pdhx	3.47406e+08
Q7TQ94	Deaminated glutathione amidase	Nit1	1.21541e+08
Q7TT49	Serine/threonine-protein kinase MRCK beta	Cdc42bpb	6.1965e+08
Q80U96	Exportin-1	Xpo1	2.19969e+09
Q80W89	NADH dehydrogenase [ubiquinone] 1 alpha subcomplex subunit 11	Ndufa11	2.96495e+08
Q80Z30	Protein phosphatase 1E	Ppm1e	6.51134e+08
Q80ZA5	Sodium-driven chloride bicarbonate exchanger	Slc4a10	1.27631e+09
Q812D1	PC4 and SFRS1-interacting protein	Psip1	1.88112e+09
Q812E9	Neuronal membrane glycoprotein M6-a	Gpm6a	6.76234e+08
Q8CFN2	Cell division control protein 42 homolog	Cdc42	2.25502e+08
Q8CG45	Aflatoxin B1 aldehyde reductase member 2	Akr7a2	1.55781e+08
Q8CGU4	Arf-GAP with GTPase, ANK repeat and PH domain-containing protein 2	Agap2	5.28336e+08
Q8K3M6	ERC protein 2	Erc2	1.58327e+09
Q8K4M9	Oxysterol-binding protein-related protein 1	Osbpl1a	1.09542e+09
Q8K4Y5	Leucine-rich glioma-inactivated protein 1	Lgi1	2.38826e+08
Q8R2H0	V-type proton ATPase subunit G	Atp6v1g2	8.51283e+08
Q8R491	EH domain-containing protein 3	Ehd3	9.15702e+08
Q8SEZ5	Cytochrome c oxidase subunit 2	Mt-co2	9.9648e+08
Q8VBU2	Protein NDRG2	Ndrg2	4.67366e+08
Q8VHF5	Citrate synthase, mitochondrial	Cs	7.84484e+08
Q8VI04	Isoaspartyl peptidase/L-asparaginase	Asrgl1	2.09619e+08
Q8VII6	Choline transporter-like protein 1	Slc44a1	1.56824e+08
Q91V33	KH domain-containing, RNA-binding, signal transduction-associated protein 1	Khdrbs1	2.26016e+08
Q91XU8	Phosphatidate cytidylyltransferase 2	Cds2	4.02084e+08
Q91Y81	Septin-2	Septin2	6.64284e+08
Q91Z79	Liprin-alpha-3	Ppfia3	2.40213e+09
Q91ZN1	Coronin-1A	Coro1a	5.26747e+08
Q920L2	Succinate dehydrogenase [ubiquinone] flavoprotein subunit, mitochondrial	Sdha	9.18566e+08
Q920L6	Elongation of very long chain fatty acids protein 6	Elovl6	7.75309e+08
Q920Q0	Paralemmin-1	Palm	1.08964e+09
Q924N5	Long-chain-fatty-acid--CoA ligase ACSBG1	Acsbg1	3.16466e+08
Q924S5	Lon protease homolog, mitochondrial	Lonp1	4.44885e+08
Q99376	Transferrin receptor protein 1	Tfrc	3.35862e+08
Q99M64	Phosphatidylinositol 4-kinase type 2-alpha	Pi4k2a	4.86899e+08
Q99PD4	Actin-related protein 2/3 complex subunit 1A	Arpc1a	4.61083e+08
Q99PE7	ATP-binding cassette sub-family G member 5	Abcg5	4.88631e+08
Q9EPC6	Profilin-2	Pfn2	2.8976e+08
Q9EPH8	Polyadenylate-binding protein 1	Pabpc1	4.03852e+08
Q9EQS0	Transaldolase	Taldo1	5.63771e+08
Q9ER24	Ataxin-10	Atxn10	5.69346e+08
Q9ERH3	WD repeat-containing protein 7	Wdr7	1.1929e+09
Q9ES40	PRA1 family protein 3 protein 2)	Arl6ip5	1.57556e+09
Q9ESW0	DNA damage-binding protein 1	Ddb1	2.35818e+09
Q9JI66	Electrogenic sodium bicarbonate cotransporter 1	Slc4a4	6.31463e+08
Q9JJ54	Heterogeneous nuclear ribonucleoprotein D0	Hnrnpd	4.01895e+08
Q9JJT1	Glucocorticoid-attenuated response gene 16 product	Ifit1	1.9141e+08
Q9JKB7	Guanine deaminase	Gda	5.9661e+08
Q9JKS6	Protein piccolo	Pclo	5.30657e+09
Q9JLA3	UDP-glucose:glycoprotein glucosyltransferase 1	Uggt1	1.80402e+09
Q9JLJ3	4-trimethylaminobutyraldehyde dehydrogenase	Aldh9a1	1.02456e+09
Q9JMB3	Erythrocyte membrane protein band 4.1-like 3	Epb41l3	1.04143e+09
Q9JMG8	Dihydropyrimidinase-related protein		1.41496e+09
Q9QUH6	Ras/Rap GTPase-activating protein SynGAP	Syngap1	2.62356e+09
Q9QVC8	Peptidyl-prolyl cis-trans isomerase FKBP4	Fkbp4	1.04332e+09
Q9QWN8	Spectrin beta chain, non-erythrocytic 2	Sptbn2	1.5861e+09
Q9QX69	Glutathione S-transferase LANCL1	Lancl1	4.05765e+08
Q9QXQ0	Alpha-actinin-4	Actn4	8.00558e+08
Q9QXU8	Cytoplasmic dynein 1 light intermediate chain 1	Dync1li1	1.39837e+09
Q9QXY2	SRC kinase signaling inhibitor 1	Srcin1	7.9881e+08
Q9QYU4	Ketimine reductase mu-crystallin	Crym	4.08251e+08
Q9QZA2	Programmed cell death 6-interacting protein	Pdcd6ip	4.63029e+08
Q9R063	Peroxiredoxin-5, mitochondrial	Prdx5	2.4307e+08
Q9R1Z0	Voltage-dependent anion-selective channel protein 3	Vdac3	7.40601e+08
Q9WTT2	Caseinolytic peptidase B protein homolog	Clpb Skd3	1.14156e+09
Q9WU82	Catenin beta-1	Ctnnb1	3.58053e+08
Q9WUS0	Adenylate kinase 4, mitochondrial	Ak4	4.34614e+08
Q9WVK7	Hydroxyacyl-coenzyme A dehydrogenase, mitochondrial	Hadh	3.35895e+08
Q9Z0V6	Thioredoxin-dependent peroxide reductase, mitochondrial	Prdx3	5.86422e+08
Q9Z0W5	Protein kinase C and casein kinase substrate in neurons protein 1	Pacsin1	1.21776e+09
Q9Z164	Connective tissue growth factor		7.69529e+08
Q9Z1B2	Glutathione S-transferase Mu 5	Gstm5	3.12895e+08
Q9Z1E1	Flotillin-1	Flot1	7.60168e+08
Q9Z1T4	Connector enhancer of kinase suppressor of ras 2	Cnksr2	9.4429e+08
Q9Z1X8	Neural F box protein NFB42	Fbxo2	1.88129e+08
Q9Z214	Homer protein homolog 1	Homer1	5.66629e+08
Q9Z270	Vesicle-associated membrane protein-associated protein A	Vapa	6.94523e+08
Q9Z2L0	Voltage-dependent anion-selective channel protein 1	Vdac1	1.45211e+09
Q9Z327	Synaptopodin	Synpo	8.91741e+08

## Sheet: 15i
15/Impaired	Protein name	Gene name	15/I AUC
A0JPJ7	Obg-like ATPase 1	Ola1	1.63628e+09
A1A5L2	Pgm1 protein	Pgm1	2.70378e+08
A1L108	Actin-related protein 2/3 complex subunit 5-like protein	Arpc5l	1.55418e+08
A1L1M0	cAMP-dependent protein kinase	Prkaca	3.55039e+08
A2VCW8	Septin	Sept7	9.95644e+08
A6Y7S3	Potassium channel tetramerisation domain containing 8	Kctd8	3.18455e+08
B0BMW0	Ras-related protein Rab-14	Rab14	1.21098e+09
B0BMW2	3-hydroxyacyl-CoA dehydrogenase type-2	Hsd17b10	6.59237e+07
B0BMY7	Protein tyrosine kinase 9-like	Twf2	3.17986e+08
B0BN30	Mitochondrial carrier 1	Mtch1	9.41457e+08
B0BN51	Small nuclear ribonucleoprotein-associated protein B	Snrpb	5.64791e+08
B0BN52	Mitochondrial carrier 2	Mtch2	4.06934e+08
B0BN63	Activator of Hsp90 ATPase activity 1	Ahsa1	1.67741e+09
B0BN81	40S ribosomal protein S5	Rps5	8.87156e+08
B0BN85	Protein SGT1 homolog	Sugt1	1.90056e+08
B0BN93	26S proteasome non-ATPase regulatory subunit 13	Psmd13	1.59679e+09
B0BNA5	Coactosin-like protein	Cotl1	3.09758e+08
B0BND0	Glycerophosphocholine cholinephosphodiesterase ENPP6	Enpp6	2.59837e+08
B0BNE6	Complex I-23kD	Ndufs8	8.95529e+07
B0BNF1	Septin-8	Septin8	1.38478e+09
B0BNK1	RAB5C, member RAS oncogene family	Rab5c	1.86238e+08
B0K020	CDGSH iron-sulfur domain-containing protein 1	Cisd1	2.1377e+08
B1H262	Protein phosphatase 1, regulatory subunit 9B	Ppp1r9b	8.61126e+08
B1WBS4	Similar to Vacuolar protein sorting 26 homolog	Vps26b	9.16837e+07
B1WBU9	Alpha-1,4 glucan phosphorylase	Pygm	1.65195e+09
B1WBY1	Cul1 protein	Cul1	6.51668e+08
B1WC61	Complex I assembly factor ACAD9, mitochondrial	Acad9	2.35747e+09
B1WC64	Cyp46a1 protein	Cyp46a1	5.85216e+08
B2GUY4	Dematin actin-binding protein	Dmtn	4.24361e+08
B2GUZ3	Formyltetrahydrofolate synthetase	Mthfd1l	7.72514e+08
B2GUZ9	Fam49b protein	Fam49b	2.70479e+08
B2GV03	Alpha-1,4 glucan phosphorylase	Pygb	1.39632e+09
B2GV06	Succinyl-CoA:3-ketoacid coenzyme A transferase 1, mitochondrial	Oxct1	2.83154e+08
B2GV15	Dihydrolipoamide acetyltransferase component of pyruvate dehydrogenase complex	Dbt	2.00937e+09
B2GV73	Actin-related protein 2/3 complex subunit 3	Arpc3	9.28661e+08
B2GV74	Kinesin light chain	Klc2	2.90239e+08
B2RYG2	Phosphoenolpyruvate carboxykinase	Pck2	1.51597e+08
B2RYG6	Ubiquitin thioesterase OTUB1	Otub1	2.07502e+08
B2RYJ7	ARP1 actin-related protein 1 homolog B	Actr1b	5.21162e+08
B2RYN6	AP-1 complex subunit gamma	Ap1g1	1.8256e+09
B2RYQ2	Serine/threonine-protein phosphatase 2A activator	Ptpa	2.8138e+08
B2RYS2	Cytochrome b-c1 complex subunit 7	Uqcrb	2.53925e+08
B2RYW9	Fumarylacetoacetate hydrolase domain-containing protein 2	Fahd2	1.04098e+08
B2RYX0	Naca protein	Naca	2.07671e+08
B2RZ72	Actin-related protein 2/3 complex subunit 4	Arpc4	4.2188e+08
B2RZB7	Small nuclear ribonucleoprotein Sm D1	Snrpd1	4.26962e+08
B2RZC6	Ilf2 protein	Ilf2	4.82529e+08
B2RZD6	NDUFA4, mitochondrial complex-associated	Ndufa4	3.61052e+08
B3GNI6	Septin-11	Septin11	1.80551e+09
B4F772	Heat shock 70kDa protein 4-like	Hspa4l	1.00186e+09
B4F774	Ganglioside-induced differentiation-associated protein 1-like 1	Gdap1l1	2.17444e+08
B4F7C2	Tubulin beta chain	Tubb4a	1.3479e+10
B5DEL8	Complex I-15 kDa	Ndufs5	1.69355e+08
B5DF89	Cullin-3	Cul3	1.37999e+09
B5DF91	ELAV-like protein 1	Elavl1	3.77197e+08
B5DFC1	Vps35 protein	Vps35	5.84602e+08
B5DFC3	Protein transport protein SEC23	Sec23a	1.24439e+09
B5DFC8	Eukaryotic translation initiation factor 3 subunit C	Eif3	1.43669e+09
B5DFE0	Membrane palmitoylated protein 6	Mpp6	6.49235e+08
B5DFI9	Protein-serine/threonine kinase	Pdk3	3.37244e+08
B5DFK0	Leng4 protein	Mboat7	3.21761e+08
B5DFK1	Coatomer subunit alpha	Copa	6.40335e+08
B5DFK6	AP-3 complex subunit delta	Ap3d1	3.60415e+09
B5DFM3	Ly6h protein	Ly6h	4.37031e+08
B6DTP5	DEAD box protein 5	Ddx5	2.84384e+08
C0IXW5	Furry-like protein	Fry	2.29372e+09
D2E6K0	NADH-ubiquinone oxidoreductase chain 4	ND4	1.67576e+08
D3KR63	cAMPS	Rapgef4	5.61373e+08
D3Z8C4	Protein MCM10 homolog	Mcm10	5.53563e+08
D3Z8I7	Glutathione S-transferase, theta 3	Gstt3	5.03052e+08
D3Z955	Phosphoglucomutase 2-like 1	Pgm2l1	2.70519e+09
D3Z9H2	Hyaluronan and proteoglycan link protein 4	Hapln4	2.26804e+08
D3ZA31	Phosphatidylinositol-3,5-bisphosphate 3-phosphatase	Mtmr2	4.01204e+08
D3ZA84	Talin 2	Tln2	2.33293e+09
D3ZAA9	MAGUK p55 subfamily member 2	Mpp2	4.26247e+09
D3ZAF6	ATP synthase subunit f, mitochondrial	Atp5mf	4.21006e+08
D3ZAI6	5'-nucleotidase domain-containing 3	Nt5dc3	3.99396e+08
D3ZAP9	Glycerol-3-phosphate dehydrogenase [NAD(+)]	Gpd1l	2.54854e+08
D3ZAS1	40S ribosomal protein S2		7.04726e+08
D3ZAU6	40S ribosomal protein S18		6.3223e+08
D3ZAZ0	Eukaryotic translation initiation factor 3 subunit M	Eif3m	1.38876e+09
D3ZB78	PHD finger protein 24	Phf24	4.14285e+08
D3ZBM8	E3 ubiquitin-protein ligase HACE1	Hace1	6.19538e+08
D3ZBU7	DUF4592 domain-containing protein	RGD1310819	4.76468e+08
D3ZC55	Heat shock 70kDa protein 12A	Hspa12a	9.34085e+08
D3ZC63	Cytidine/uridine monophosphate kinase 2	Cmpk2	9.04493e+08
D3ZC84	Ubiquitinyl hydrolase 1	Usp9x	8.66167e+08
D3ZCA0	Pyridoxal phosphate homeostasis protein	Plpbp	2.97478e+08
D3ZCV0	Actinin alpha 2	Actn2	4.01043e+08
D3ZD09	Cytochrome c oxidase subunit	Cox6b1	2.08336e+08
D3ZD46	RNA helicase	Dhx58	4.00835e+08
D3ZD73	RNA helicase	Ddx6	2.62838e+09
D3ZD97	RNA helicase	Dhx15	9.69895e+08
D3ZDH8	Septin	Sept5	5.12347e+08
D3ZDU2	Regulatory-associated protein of MTOR, complex 1	Rptor	8.6932e+08
D3ZE15	Complex I-B16.6	Ndufa13	2.6491e+08
D3ZE17	Caskin-1	Caskin1	1.14047e+09
D3ZER6	Transportin 2	Tnpo2	8.38037e+08
D3ZES7	Plexin A4	Plxna4	1.58067e+09
D3ZET9	Centrosomal protein 170	Cep170	1.52655e+09
D3ZF07	60S ribosomal protein L27a	RGD1560633	6.58191e+08
D3ZFD0	Unconventional myosin-XVIIIa	Myo18a	9.26207e+09
D3ZFQ8	Cytochrome c-1	Cyc1	5.39319e+08
D3ZG43	Complex I-30kD	Ndufs3	2.70829e+08
D3ZGE6	Cortactin, isoform CRA_c	Cttn	8.02836e+08
D3ZGX1	Neurite extension and migration factor	Nexmif	9.87418e+08
D3ZHI9	Serine/threonine-protein phosphatase 2A 56 kDa regulatory subunit	Ppp2r5e	5.27417e+08
D3ZHR2	ATP-binding cassette sub-family D member 1	Abcd1	1.38589e+09
D3ZHX3	DIRAS family GTPase 2	Diras2	2.38322e+08
D3ZHY9	RAS protein activator like 1	Rasal1	6.12538e+08
D3ZIP8	Uncharacterized protein		3.50108e+08
D3ZJJ7	Kinesin family member 21A	Kif21a	1.33345e+09
D3ZJY5	S10_plectin domain-containing protein		3.41519e+08
D3ZK97	Histone H3	H3f3c	5.97441e+08
D3ZKB4	Rho guanine nucleotide exchange factor 4	Arhgef4	1.70366e+09
D3ZKG3	SEC14-like lipid-binding 1	Sec14l1	9.66166e+08
D3ZKI5	PHD finger protein 3	Phf3	1.66616e+09
D3ZKK5	Phosphatidylinositol-3,5-bisphosphate 3-phosphatase	Mtmr1	4.48233e+08
D3ZMX6	Syntrophin, beta 2	Sntb2	3.67602e+08
D3ZN21	RNA helicase	Ddx3y	3.06858e+08
D3ZN61	Leucine-rich repeat LGI family, member 3	Lgi3	3.35654e+08
D3ZNH4	Histone H2B	Hist1h2bo	1.51152e+09
D3ZPN0	Protocadherin 17	Pcdh17	1.12642e+09
D3ZPR0	Chromosome segregation 1-like protein	Cse1l	2.10125e+09
D3ZQD3	2-oxoglutarate dehydrogenase-like, mitochondrial	Ogdhl	1.22951e+09
D3ZQG6	Tripartite motif-containing protein 2	Trim2	2.6998e+09
D3ZQL7	Tubulin polymerization-promoting protein	Tppp	1.0778e+09
D3ZRF5	Mitochondrial glutamate carrier 1-like	Slc25a22	3.36805e+08
D3ZS58	NADH dehydrogenase [ubiquinone] 1 alpha subcomplex subunit 2	Ndufa2	4.51549e+07
D3ZSG2	Tetratricopeptide repeat and ankyrin repeat-containing 1	Trank1	1.93439e+09
D3ZT20	F-box protein 41	Fbxo41	1.68447e+09
D3ZT36	ADAM metallopeptidase domain 23	Adam23	1.08246e+10
D3ZT52	Polybromo 1	Pbrm1	1.6377e+09
D3ZT90	Glutaryl-CoA dehydrogenase	Gcdh	3.4814e+08
D3ZU13	Eukaryotic translation initiation factor 4 gamma, 1	Eif4g1	2.03783e+09
D3ZU52	COP9	Cops7b	3.02402e+08
D3ZUC6	Protein TOPAZ1	Topaz1	2.89333e+09
D3ZUE2	Coronin-7	Coro7	5.17377e+08
D3ZVQ0	Ubiquitin carboxyl-terminal hydrolase	Usp5	9.09769e+08
D3ZW08	Adenylosuccinate lyase	Adsl	4.50247e+08
D3ZW55	Inosine triphosphate pyrophosphatase	Itpa	4.44039e+08
D3ZW56	Neurofascin	Nfasc	6.95519e+08
D3ZW57	60S ribosomal protein L38		1.033e+08
D3ZWA8	Adaptor protein, phosphotyrosine-interacting with PH domain and leucine zipper 1	Appl1	1.9069e+08
D3ZWR4	Copine VII (Predicted), isoform CRA_b	Cpne7	5.50073e+08
D3ZWX4	NCK-interacting protein with SH3 domain	Nckipsd	8.7769e+08
D3ZX13	Kinesin family member 20B	Kif20b	1.76321e+09
D3ZYB6	DNA-directed RNA polymerase	Polrmt	4.3016e+08
D3ZZ54	Guanine nucleotide-binding protein subunit beta-5	Gnb5	4.35959e+08
D3ZZK3	Receptor protein-tyrosine kinase	Epha4	3.47103e+09
D3ZZM7	Solute carrier organic anion transporter family member	Slco5a1	4.40026e+08
D3ZZZ9	Catenin	Ctnnd1	1.43456e+09
D4A065	ADAM metallopeptidase with thrombospondin type 1 motif, 6	Adamts6	3.69894e+08
D4A0T0	Complex I-PDSW	Ndufb10	1.85195e+08
D4A133	H(+)-transporting two-sector ATPase	Atp6v1a	1.32898e+09
D4A1A5	Serine/threonine-protein phosphatase 2A 56 kDa regulatory subunit	Ppp2r5c	2.04784e+08
D4A269	HIT domain-containing protein		7.43638e+07
D4A2G9	RAN-binding protein 1	Ranbp1	8.87282e+07
D4A2K5	Nuclear receptor interacting protein 3	Nrip3	1.03337e+09
D4A304	DIRAS family GTPase 1	Diras1	3.54691e+08
D4A3C2	Similar to RIKEN cDNA 6430548M08	RGD1304884	8.61524e+08
D4A3Z3	TBC1 domain family member 24	Tbc1d24	6.19317e+08
D4A435	Intercellular adhesion molecule 5	Icam5	1.61965e+09
D4A565	Complex I-SGDH	Ndufb5	1.09738e+09
D4A5G8	Pyruvate dehydrogenase E1 component subunit alpha	Pdha1l1	1.23981e+09
D4A5J1	Kelch repeat and BTB domain-containing 11	Kbtbd11	1.27742e+09
D4A5L9	Cytochrome c domain-containing protein		5.81709e+08
D4A5X7	Ganglioside-induced differentiation-associated-protein 1	Gdap1	7.71593e+08
D4A6L0	Probable G-protein coupled receptor 158	Gpr158	1.43325e+09
D4A781	Importin 5	Ipo5	5.36211e+08
D4A7M0	Plexin C1	Plxnc1	2.10052e+09
D4A7V1	Endophilin-B2	Sh3glb2	3.01774e+08
D4A8H8	Cytoplasmic FMR1-interacting protein	Cyfip1	4.4595e+09
D4A8P9	Isoleucyl-tRNA synthetase	Iars2	6.00741e+08
D4A8U7	Dynactin subunit 1	Dctn1	2.34604e+09
D4A9Q5	Carboxypeptidase M	Cpm	3.00507e+09
D4AAM0	Transportin 3	Tnpo3	6.27034e+08
D4AAR7	Coiled-coil domain-containing 136	Ccdc136	7.27922e+08
D4ABK1	Synaptogyrin 3	Syngr3	2.33848e+08
D4ABR6	Annexin	Anxa6	1.38506e+09
D4ABT8	Heterogeneous nuclear ribonucleoprotein U-like 2	Hnrnpul2	1.31937e+09
D4AC23	T-complex protein 1 subunit eta	Cct7	6.52578e+08
D4AC89	BTB domain-containing 11	Btbd11	3.9491e+08
D4ACB8	CCT-theta	Cct8	5.48558e+08
D4ACG7	Copine 6	Cpne6	3.61586e+08
D4ACR0	Heterogeneous nuclear ribonucleoprotein C	Hnrnpc	4.18412e+08
D4ACV3	Histone H2A	Hist2h2ac	8.60147e+08
D4ADS4	Microsomal glutathione S-transferase 3	Mgst3	1.95936e+08
D4AE00	AP-3 complex subunit beta	Ap3b2	1.83733e+09
D4AE41	RNA binding motif protein, X-linked-like-1	Rbmxl1	2.73317e+09
D4AE96	Importin 7	Ipo7	4.73532e+08
D4AEC0	Histone H2A	H2afv	9.86685e+08
D4AEH3	Proteasome (Prosome, macropain) 26S subunit, non-ATPase, 7	Psmd7	6.80768e+07
D4AEH9	4-alpha-glucanotransferase	Agl	7.18659e+08
D7UNT3	Ryanodine receptor 2	Ryr2	5.95042e+09
E9PSJ6	Glyoxylate and hydroxypyruvate reductase	Grhpr	6.36824e+07
E9PSV5	Phosphoserine aminotransferase	Psat1	1.40942e+09
E9PT53	Wolfram syndrome 1 homolog	Wfs1	7.27311e+08
F1LM42	Ankyrin 2	Ank2	2.30421e+09
F1LM47	Succinate--CoA ligase [ADP-forming] subunit beta, mitochondrial	Sucla2	1.00334e+09
F1LM82	Heterogeneous nuclear ribonucleoproteins A2/B1	Hnrnpa2b1	2.86506e+08
F1LMR7	Dipeptidyl aminopeptidase-like protein 6	Dpp6	7.28672e+08
F1LMV6	Desmoplakin	Dsp	1.05025e+10
F1LMV9	Coronin	Coro2b	4.11616e+08
F1LN46	Carnitine O-palmitoyltransferase 1, brain isoform	Cpt1c	3.18355e+08
F1LN92	AFG3-like matrix AAA peptidase subunit 2	Afg3l2	3.56418e+08
F1LNF7	Isocitrate dehydrogenase [NAD] subunit, mitochondrial	Idh3a	1.0763e+09
F1LNJ2	U5 small nuclear ribonucleoprotein 200 kDa helicase	Snrnp200	1.0778e+09
F1LNP4	Solute carrier family 12 member 5	Slc12a5	6.6073e+08
F1LNQ9	Cytoplasmic linker-associated protein 1	Clasp1	1.53237e+09
F1LP39	Superkiller viralicidic activity 2-like	Skiv2l	5.29091e+08
F1LP59	Rab3 GTPase-activating protein catalytic subunit	Rab3gap1	9.05706e+08
F1LP76	Elongator complex protein 1	Elp1	7.70982e+09
F1LP82	Ras-related protein Rab-2A	Rab2a	3.64123e+08
F1LPA3	IQ motif and SEC7 domain-containing protein 3	Iqsec3	9.6829e+08
F1LPG3	Phosphofurin acidic cluster sorting protein 1	Pacs1	6.85357e+08
F1LPS8	Transcriptional activator protein Pur-alpha	Pura	7.59519e+08
F1LPT1	m7GpppX diphosphatase	Dcps	3.01815e+08
F1LPV0	Asparagine--tRNA ligase	Nars	1.05509e+09
F1LQ48	Heterogeneous nuclear ribonucleoprotein L	Hnrnpl	6.95748e+09
F1LQ63	Tenascin-R	Tnr	3.45225e+09
F1LQ81	Vesicle-fusing ATPase	Nsf	2.13861e+09
F1LQI6	Zyg-11-related, cell cycle regulator	Zer1	1.59383e+09
F1LQN3	Reticulon	Rtn4	7.53313e+08
F1LQQ1	Malic enzyme	Me1	2.03386e+08
F1LQX4	Rho GTPase-activating protein 44	Arhgap44	3.92371e+08
F1LQX8	Inositol 1,4,5-trisphosphate receptor type 1	Itpr1	1.55795e+09
F1LRI5	GCN1 activator of EIF2AK4	Gcn1	2.3388e+09
F1LRL9	Microtubule-associated protein 1B	Map1b	8.99432e+08
F1LRN3	Septin		7.28392e+08
F1LRT9	Cytoplasmic dynein 1 heavy chain 1	Dync1h1	9.01978e+08
F1LRZ7	Neurofilament heavy polypeptide	Nefh	1.54807e+09
F1LS86	Isoleucyl-tRNA synthetase	Iars	5.81359e+08
F1LSE6	Liprin-alpha-3	Ppfia3	2.10121e+09
F1LST4	Microtubule-associated protein	Mapt	1.23604e+09
F1LSY2	Neuronal pentraxin receptor	Nptxr	1.01222e+09
F1LT49	Leucine-rich repeat-containing 47	Lrrc47	8.17629e+08
F1LTR1	WD repeat-containing protein 26	Wdr26	3.90186e+08
F1LU71	Methylglutaconyl-CoA hydratase, mitochondrial	Auh	2.43516e+08
F1LUE9	Ribosomal_L30_N domain-containing protein		4.24499e+08
F1LUM5	Tubulin alpha chain	Tubal3	5.7337e+09
F1LUT4	Phospholipid-transporting ATPase	Atp8a1	3.34788e+08
F1LV13	Heterogeneous nuclear ribonucleoprotein M	Hnrnpm	2.1809e+09
F1LVC3	RAB6B, member RAS oncogene family	Rab6b	8.78956e+08
F1LVS1	BAI1-associated protein 3	Baiap3	5.68181e+08
F1LVX6	Transmembrane protein 132B	Tmem132b	9.70186e+08
F1LX07	Solute carrier family 25 member 12	Slc25a12	3.12748e+09
F1LY09	Actin-related protein 3B	Actr3b	1.1632e+09
F1LY69	Intraflagellar transport 140	Ift140	4.51052e+09
F1LYL8	Ribosomal protein S6 kinase	Rps6ka6	7.14442e+08
F1LZ81	Dedicator of cytokinesis 4	Dock4	1.69866e+09
F1LZW6	Solute carrier family 25 member 13	Slc25a13	5.67906e+08
F1M0S4	Uncharacterized protein	Nrg3	7.40406e+08
F1M0Z3	Copine 4	Cpne4	3.92047e+08
F1M2J2	Ankyrin repeat and sterile alpha motif domain-containing protein 1B	Anks1b	6.01378e+08
F1M2K6	Plakophilin 4	Pkp4	6.72208e+08
F1M378	Protein unc-13 homolog A	Unc13a	4.17737e+08
F1M386	Rap guanine nucleotide exchange factor 2	Rapgef2	1.31617e+09
F1M3P6	Protein SCAI	Scai	1.9578e+08
F1M3W5	Dmx-like 2	Dmxl2	1.1908e+09
F1M471	EPM2A-interacting protein 1	Epm2aip1	6.08812e+08
F1M4A0	Tight junction protein 1	Tjp1	7.08732e+08
F1M4I4	Vacuolar protein sorting-associated protein 51 homolog	Vps51	4.94682e+08
F1M4N6	Dedicator of cyto-kinesis 3	Dock3	1.02544e+09
F1M542	ADAM metallopeptidase domain 22	Adam22	1.90678e+08
F1M5M9	SLIT-ROBO Rho GTPase-activating protein 3	Srgap3	5.38698e+08
F1M5N4	Malic enzyme	Me3	3.84267e+08
F1M5T2	Diacylglycerol kinase	Dgkd	1.10943e+09
F1M705	Dystrophin	Dmd	5.86616e+09
F1M7T1	Complex I-B15	LOC100361934	2.83613e+08
F1M7V6	Cell adhesion molecule 4	Cadm4	1.77052e+08
F1M8F2	Kinesin heavy chain isoform 5A	Kif5a	1.8302e+09
F1M8G9	Neural cell adhesion molecule 2	Ncam2	1.53519e+10
F1M8P2	Zyg-11 family member B, cell cycle regulator	Zyg11b	5.06278e+08
F1M8X9	Golgi brefeldin A-resistant guanine nucleotide exchange factor 1	Gbf1	8.39991e+08
F1M943	Armadillo repeat-containing protein 8	Armc8	9.00017e+08
F1M964	Alpha-MPP	Pmpca	7.11811e+08
F1M978	Inositol-1-monophosphatase	Impa1	3.23253e+08
F1M9C3	B-Raf proto-oncogene, serine/threonine kinase	Braf	2.52197e+09
F1M9N9	Ankyrin 2	Ank2	1.96206e+09
F1M9V7	Aminopeptidase	Npepps	1.27921e+09
F1M9W9	Similar to TRS85 homolog	Trappc8	9.29499e+08
F1MAA7	Laminin subunit gamma 1	Lamc1	9.99901e+08
F1MAH5	Protein phosphatase 6, regulatory subunit 3	Ppp6r3	6.05317e+08
F1MAL3	Spectrin beta chain	Sptb	1.27017e+10
O08651	D-3-phosphoglycerate dehydrogenase	Phgdh	1.26504e+09
O08700	Vacuolar protein sorting-associated protein 45	Vps45	3.71657e+08
O08838	Amphiphysin	Amph	8.54461e+08
O08839	Myc box-dependent-interacting protein 1	Bin1	3.9272e+08
O35077	Glycerol-3-phosphate dehydrogenase [NAD(+)], cytoplasmic	Gpd1	1.28942e+08
O35095	Neurochondrin	Ncdn	2.59869e+09
O35179	Endophilin-A1	Sh3gl2	7.6611e+08
O35244	Peroxiredoxin-6	Prdx6	2.39597e+08
O35264	Platelet-activating factor acetylhydrolase IB subunit alpha2	Pafah1b2	1.02431e+08
O35303	Dynamin-1-like protein	Dnm1l	1.28253e+09
O35314	Secretogranin-1	Chgb	7.78122e+08
O35331	Pyridoxal kinase	Pdxk	1.59717e+08
O35346	Focal adhesion kinase 1	Ptk2	4.98187e+09
O35458	Vesicular inhibitory amino acid transporter	Slc32a1	1.26263e+09
O35509	Ras-related protein Rab-11B	Rab11b	9.2867e+08
O35567	Bifunctional purine biosynthesis protein ATIC	Atic	5.69904e+08
O35763	Moesin	Msn	1.7146e+09
O35814	Stress-induced-phosphoprotein 1	Stip1	1.34215e+09
O35889	Afadin	Afdn	1.78451e+09
O35964	Endophilin-A2	Sh3gl1	1.51174e+09
O54861	Sortilin	Sort1	3.84286e+08
O54921	Exocyst complex component 2	Exoc2	1.04303e+09
O54952	Breast cancer type 1 susceptibility protein homolog	Brca1	4.81942e+08
O54975	Xaa-Pro aminopeptidase 1	Xpnpep1	8.11065e+08
O70196	Prolyl endopeptidase	Prep	1.58564e+09
O70453	Putative heme oxygenase 3	Hmox3	7.04495e+08
O70511	Ankyrin-3	Ank3	9.84043e+08
O88339	Epsin-1	Epn1	3.66217e+09
O88377	Phosphatidylinositol 5-phosphate 4-kinase type-2 beta	Pip4k2b	5.46346e+08
O88506	STE20/SPS1-related proline-alanine-rich protein kinase	Stk39	1.90755e+08
O88565	Ras-related protein Rab-5A	Rab5a	3.34587e+08
O88600	Heat shock 70 kDa protein 4	Hspa4	8.14369e+08
O88637	Ethanolamine-phosphate cytidylyltransferase	Pcyt2	3.18657e+08
O88767	Parkinson disease protein 7 homolog	Park7	4.62693e+08
O88954	MAGUK p55 subfamily member 3	Mpp3	6.61462e+08
O88989	Malate dehydrogenase, cytoplasmic	Mdh1	1.39845e+09
O89046	Coronin-1B	Coro1b	3.81646e+08
P00388	NADPH--cytochrome P450 reductase	Por	1.06905e+09
P00507	Aspartate aminotransferase, mitochondrial	Got2	1.79791e+09
P00762	Anionic trypsin-1	Prss1	7.51843e+09
P01830	Thy-1 membrane glycoprotein	Thy1	1.22967e+09
P01946	Hemoglobin subunit alpha-1/2	Hba1	3.09346e+09
P02091	Hemoglobin subunit beta-1	Hbb	2.80391e+09
P02650	Apolipoprotein E	Apoe	2.25727e+09
P02688	Myelin basic protein	Mbp	1.05166e+10
P02706	Asialoglycoprotein receptor 1	Asgr1	6.83246e+08
P02770	Albumin	Alb	1.34225e+09
P03994	Hyaluronan and proteoglycan link protein 1	Hapln1	4.26573e+08
P04631	Protein S100-B	S100b	9.41517e+08
P04636	Malate dehydrogenase, mitochondrial	Mdh2	3.15684e+09
P04642	L-lactate dehydrogenase A chain	Ldha	1.98522e+09
P04764	Alpha-enolase	Eno1	2.05071e+09
P04785	Protein disulfide-isomerase	P4hb	1.39206e+09
P04797	Glyceraldehyde-3-phosphate dehydrogenase	Gapdh	7.61251e+09
P04897	Guanine nucleotide-binding protein G(i) subunit alpha-2	Gnai2	8.43498e+08
P04905	Glutathione S-transferase Mu 1	Gstm1	6.47958e+08
P04906	Glutathione S-transferase P	Gstp1	1.2904e+09
P05065	Fructose-bisphosphate aldolase A	Aldoa	1.97075e+09
P05197	Elongation factor 2	Eef2	9.75446e+08
P05696	Protein kinase C alpha type	Prkca	1.68136e+09
P05708	Hexokinase-1	Hk1	2.23511e+09
P06685	Sodium/potassium-transporting ATPase subunit alpha-1	Atp1a1	6.01109e+09
P06686	Sodium/potassium-transporting ATPase subunit alpha-2	Atp1a2	6.77548e+09
P06687	Sodium/potassium-transporting ATPase subunit alpha-3	Atp1a3	6.20129e+09
P06761	Endoplasmic reticulum chaperone BiP	Hspa5	1.33219e+09
P07153	Dolichyl-diphosphooligosaccharide--protein glycosyltransferase subunit 1	Rpn1	4.42829e+08
P07171	Calbindin	Calb1	6.38336e+08
P07323	Gamma-enolase	Eno2	1.73714e+09
P07335	Creatine kinase B-type	Ckb	4.0171e+09
P07340	Sodium/potassium-transporting ATPase subunit beta-1	Atp1b1	3.24447e+09
P07632	Superoxide dismutase [Cu-Zn]	Sod1	2.81525e+09
P07633	Propionyl-CoA carboxylase beta chain, mitochondrial	Pccb	3.83341e+08
P07722	Myelin-associated glycoprotein	Mag	1.05046e+09
P07825	Synaptophysin	Syp	1.9401e+09
P07895	Superoxide dismutase [Mn], mitochondrial	Sod2	3.38407e+08
P07936	Neuromodulin	Gap43	3.09679e+08
P07943	Aldo-keto reductase family 1 member B1	Akr1b1	4.72545e+08
P08009	Glutathione S-transferase Mu 7	Gstm7	4.32946e+08
P08050	Gap junction alpha-1 protein	Gja1	9.30764e+08
P08413	Calcium/calmodulin-dependent protein kinase type II subunit beta	Camk2b	4.43023e+09
P08461	Dihydrolipoyllysine-residue acetyltransferase component of pyruvate dehydrogenase complex, mitochondrial	Dlat	8.90972e+08
P09117	Fructose-bisphosphate aldolase C	Aldoc	9.6296e+08
P09330	Ribose-phosphate pyrophosphokinase 2	Prps2	1.98435e+08
P09456	cAMP-dependent protein kinase type I-alpha regulatory subunit	Prkar1a	2.34583e+08
P09527	Ras-related protein Rab-7a	Rab7a	7.03508e+08
P09606	Glutamine synthetase	Glul	1.27734e+09
P09895	60S ribosomal protein L5	Rpl5	1.1371e+09
P09951	Synapsin-1	Syn1	3.43348e+09
P0C0R5	Phosphoinositide 3-kinase regulatory subunit 4	Pik3r4	7.8941e+08
P0C5W1	Microtubule-associated protein 1S	Map1s	4.58288e+08
P0C5X8	Protein tweety homolog 1	Ttyh1	6.92024e+08
P10111	Peptidyl-prolyl cis-trans isomerase A	Ppia	1.1358e+09
P10499	Potassium voltage-gated channel subfamily A member 1	Kcna1	7.39016e+08
P10687	1-phosphatidylinositol 4,5-bisphosphate phosphodiesterase beta-1	Plcb1	2.73732e+09
P10719	ATP synthase subunit beta, mitochondrial	Atp5f1b	5.13996e+09
P10760	Adenosylhomocysteinase	Ahcy	4.00375e+08
P10824	Guanine nucleotide-binding protein G(i) subunit alpha-1	Gnai1	1.30562e+09
P10860	Glutamate dehydrogenase 1, mitochondrial	Glud1	9.48458e+08
P10888	Cytochrome c oxidase subunit 4 isoform 1, mitochondrial	Cox4i1	7.69042e+08
P11232	Thioredoxin	Txn Txn1	1.04251e+09
P11275	Calcium/calmodulin-dependent protein kinase type II subunit alpha	Camk2a	4.59921e+09
P11348	Dihydropteridine reductase	Qdpr	4.58991e+08
P11506	Plasma membrane calcium-transporting ATPase 2	Atp2b2	1.2924e+09
P11507	Sarcoplasmic/endoplasmic reticulum calcium ATPase 2	Atp2a2	9.58695e+08
P11598	Protein disulfide-isomerase A3	Pdia3	1.17522e+09
P11884	Aldehyde dehydrogenase, mitochondrial	Aldh2	1.5144e+09
P11980	Pyruvate kinase PKM	Pkm	4.18697e+09
P12007	Isovaleryl-CoA dehydrogenase, mitochondrial	Ivd	2.29854e+08
P12368	cAMP-dependent protein kinase type II-alpha regulatory subunit	Prkar2a	4.88814e+08
P12369	cAMP-dependent protein kinase type II-beta regulatory subunit	Prkar2b	4.3182e+08
P12785	Fatty acid synthase	Fasn	1.76651e+09
P12839	Neurofilament medium polypeptide	Nefm	2.14136e+09
P13086	Succinate--CoA ligase [ADP/GDP-forming] subunit alpha, mitochondrial	Suclg1	5.08201e+08
P13221	Aspartate aminotransferase, cytoplasmic	Got1	1.57917e+09
P13233	2',3'-cyclic-nucleotide 3'-phosphodiesterase	Cnp	3.66247e+09
P13383	Nucleolin	Ncl	3.86079e+08
P13638	Sodium/potassium-transporting ATPase subunit beta-2	Atp1b2	4.40147e+08
P13803	Electron transfer flavoprotein subunit alpha, mitochondrial	Etfa	3.57601e+08
P14046	Alpha-1-inhibitor 3	A1i3	1.12757e+09
P14408	Fumarate hydratase, mitochondrial	Fh Fh1	6.68428e+08
P14604	Enoyl-CoA hydratase, mitochondrial	Echs1	2.06882e+08
P14668	Annexin A5	Anxa5	6.60093e+08
P14669	Annexin A3	Anxa3	4.47916e+08
P15087	Carboxypeptidase E	Cpe	2.55859e+08
P15178	Aspartate--tRNA ligase, cytoplasmic	Dars1	4.4218e+09
P15650	Long-chain specific acyl-CoA dehydrogenase, mitochondrial	Acadl	3.91453e+08
P15865	Histone H1.4	H1-4	1.23484e+09
P15999	ATP synthase subunit alpha, mitochondrial	Atp5f1a	4.68924e+09
P16446	Phosphatidylinositol transfer protein alpha isoform	Pitpna	6.95282e+08
P16617	Phosphoglycerate kinase 1	Pgk1	1.9399e+09
P17074	40S ribosomal protein S19	Rps19	8.99141e+08
P17105	Inositol-trisphosphate 3-kinase A	Itpka	3.4098e+08
P17220	Proteasome subunit alpha type-2	Psma2	7.34755e+08
P17475	Alpha-1-antiproteinase	Serpina1	2.58265e+08
P17764	Acetyl-CoA acetyltransferase, mitochondrial	Acat1	3.21099e+08
P18163	Long-chain-fatty-acid--CoA ligase 1	Acsl1	3.86501e+08
P18266	Glycogen synthase kinase-3 beta	Gsk3b	1.84622e+08
P18395	Cold shock domain-containing protein E1	Csde1	1.61146e+09
P18418	Calreticulin	Calr	5.00829e+08
P18484	AP-2 complex subunit alpha-2	Ap2a2	1.22315e+09
P19139	Casein kinase II subunit alpha	Csnk2a1	5.21553e+08
P19234	NADH dehydrogenase [ubiquinone] flavoprotein 2, mitochondrial	Ndufv2	4.09369e+08
P19490	Glutamate receptor 1	Gria1	7.34772e+08
P19491	Glutamate receptor 2	Gria2	5.77771e+08
P19492	Glutamate receptor 3	Gria3	1.36331e+09
P19511	ATP synthase F(0) complex subunit B1, mitochondrial	Atp5pb	9.71145e+08
P19527	Neurofilament light polypeptide	Nefl	2.41387e+09
P19627	Guanine nucleotide-binding protein G(z) subunit alpha	Gnaz	5.81524e+09
P19643	Amine oxidase [flavin-containing] B	Maob	2.10444e+09
P19804	Nucleoside diphosphate kinase B	Nme2	5.45765e+08
P19945	60S acidic ribosomal protein P0	Rplp0	1.35937e+08
P20070	NADH-cytochrome b5 reductase 3	Cyb5r3	1.98317e+08
P20171	GTPase HRas	Hras	6.56796e+08
P20651	Serine/threonine-protein phosphatase 2B catalytic subunit beta isoform	Ppp3cb	1.12983e+09
P20788	Cytochrome b-c1 complex subunit Rieske, mitochondrial	Uqcrfs1	4.91801e+08
P21272	CCAAT/enhancer-binding protein beta	Cebpb	6.15792e+08
P21396	Amine oxidase	Maoa	5.16334e+08
P21531	60S ribosomal protein L3	Rpl3	1.13994e+09
P21533	60S ribosomal protein L6	Rpl6	7.18599e+08
P21575	Dynamin-1	Dnm1	2.27299e+09
P21707	Synaptotagmin-1	Syt1	1.22192e+09
P21708	Mitogen-activated protein kinase 3	Mapk3	6.50361e+08
P21913	Succinate dehydrogenase [ubiquinone] iron-sulfur subunit, mitochondrial	Sdhb	4.73453e+08
P22063	Contactin-2	Cntn2	3.43655e+08
P23514	Coatomer subunit beta	Copb1	7.61292e+08
P23565	Alpha-internexin	Ina	2.06902e+09
P24054	SPARC-like protein 1	Sparcl1	1.60397e+09
P24155	Thimet oligopeptidase	Thop1	9.52495e+08
P24329	Thiosulfate sulfurtransferase	Tst	1.92275e+08
P24368	Peptidyl-prolyl cis-trans isomerase B	Ppib	2.02042e+08
P24587	A-kinase anchor protein 5	Akap5	9.61295e+08
P24942	Excitatory amino acid transporter 1	Slc1a3	1.5585e+09
P25093	Fumarylacetoacetase	Fah	2.10197e+08
P25113	Phosphoglycerate mutase 1	Pgam1	8.20094e+08
P26431	Sodium/hydrogen exchanger 1	Slc9a1	2.87109e+08
P26769	Adenylate cyclase type 2	Adcy2	7.70668e+08
P26772	10 kDa heat shock protein, mitochondrial	Hspe1	7.81183e+08
P27139	Carbonic anhydrase 2	Ca2	1.78139e+09
P28480	T-complex protein 1 subunit alpha	Tcp1	6.5996e+08
P29101	Synaptotagmin-2	Syt2	6.38782e+08
P29147	D-beta-hydroxybutyrate dehydrogenase, mitochondrial	Bdh1	4.80709e+08
P29266	3-hydroxyisobutyrate dehydrogenase, mitochondrial	Hibadh	8.43389e+08
P30835	ATP-dependent 6-phosphofructokinase, liver type	Pfkl	7.27231e+08
P31000	Vimentin	Vim	1.34546e+09
P31044	Phosphatidylethanolamine-binding protein 1	Pebp1	7.66995e+08
P31647	Sodium- and chloride-dependent GABA transporter 3	Slc6a11	5.32841e+08
P31662	Sodium-dependent neutral amino acid transporter SLC6A17	Slc6a17	4.28769e+08
P32551	Cytochrome b-c1 complex subunit 2, mitochondrial	Uqcrc2	1.0848e+09
P32736	Opioid-binding protein/cell adhesion molecule	Opcml	1.74266e+09
P34058	Heat shock protein HSP 90-beta	Hsp90ab1	2.45452e+09
P34926	Microtubule-associated protein 1A	Map1a	1.62898e+09
P35171	Cytochrome c oxidase subunit 7A2, mitochondrial	Cox7a2	7.52783e+08
P35213	14-3-3 protein beta/alpha	Ywhab	3.32934e+09
P35439	Glutamate receptor ionotropic, NMDA 1	Grin1	3.57024e+09
P35465	Serine/threonine-protein kinase PAK 1	Pak1	2.89677e+08
P35565	Calnexin	Canx	7.80571e+08
P35571	Glycerol-3-phosphate dehydrogenase, mitochondrial	Gpd2	4.79038e+08
P35704	Peroxiredoxin-2	Prdx2	4.22376e+08
P36876	Serine/threonine-protein phosphatase 2A 55 kDa regulatory subunit B alpha isoform	Ppp2r2a	4.82088e+08
P37285	Kinesin light chain 1	Klc1	3.72104e+08
P37805	Transgelin-3	Tagln3	8.2867e+08
P38650	Cytoplasmic dynein 1 heavy chain 1	Dync1h1	2.8038e+09
P38983	40S ribosomal protein SA	Rpsa	1.7881e+08
P39069	Adenylate kinase isoenzyme 1	Ak1	3.31565e+08
P40241	CD9 antigen	Cd9	3.7345e+08
P40307	Proteasome subunit beta type-2	Psmb2	1.15735e+09
P40329	Arginine--tRNA ligase, cytoplasmic	Rars1	3.61089e+08
P41499	Tyrosine-protein phosphatase non-receptor type 11	Ptpn11	2.25509e+08
P41542	General vesicular transport factor p115	Uso1	1.28643e+09
P42123	L-lactate dehydrogenase B chain	Ldhb	1.5487e+09
P42346	Serine/threonine-protein kinase mTOR	Mtor	1.42885e+09
P43244	Matrin-3	Matr3	7.4879e+08
P45592	Cofilin-1	Cfl1	1.74163e+09
P46462	Transitional endoplasmic reticulum ATPase	Vcp	4.32037e+09
P47819	Glial fibrillary acidic protein	Gfap	2.47143e+09
P47860	ATP-dependent 6-phosphofructokinase, platelet type	Pfkp	1.56296e+09
P47863	Aquaporin-4	Aqp4	2.24577e+09
P47942	Dihydropyrimidinase-related protein 2	Dpysl2	6.5356e+09
P47971	Neuronal pentraxin-1	Nptx1	3.98798e+08
P48500	Triosephosphate isomerase	Tpi1	2.78248e+09
P48679	Prelamin-A/C [Cleaved into: Lamin-A/C]	Lmna	6.95591e+08
P48721	Stress-70 protein, mitochondrial	Hspa9	6.38968e+08
P48768	Sodium/calcium exchanger 2	Slc8a2	1.8269e+09
P49088	Asparagine synthetase	Asns	2.87115e+09
P49242	40S ribosomal protein S3a	Rps3a	5.22645e+08
P49432	Pyruvate dehydrogenase E1 component subunit beta, mitochondrial	Pdhb	6.5896e+08
P49620	Diacylglycerol kinase gamma	Dgkg	2.20367e+09
P49621	Diacylglycerol kinase beta	Dgkb	1.45706e+09
P49803	Regulator of G-protein signaling 7	Rgs7	7.83455e+08
P50137	Transketolase	Tkt	6.79671e+08
P50398	Rab GDP dissociation inhibitor alpha	Gdi1	1.12131e+09
P50399	Rab GDP dissociation inhibitor beta	Gdi2	8.4487e+08
P50475	Alanine--tRNA ligase, cytoplasmic	Aars1	3.4059e+08
P50503	Hsc70-interacting protein	St13	3.1645e+08
P50554	4-aminobutyrate aminotransferase, mitochondrial	Abat	1.1044e+09
P50904	Ras GTPase-activating protein 1	Rasa1	2.04437e+09
P51111	Huntingtin	Htt	2.37126e+09
P51635	Aldo-keto reductase family 1 member A1	Akr1a1	1.19957e+09
P51650	Succinate-semialdehyde dehydrogenase, mitochondrial	Aldh5a1	3.25353e+09
P52296	Importin subunit beta-1	Kpnb1	4.53822e+08
P52481	Adenylyl cyclase-associated protein 2	Cap2	1.66525e+09
P52873	Pyruvate carboxylase, mitochondrial	Pc	4.89904e+08
P53042	Serine/threonine-protein phosphatase 5	Ppp5c	2.26334e+08
P53676	AP-3 complex subunit mu-1	Ap3m1	1.84878e+08
P54311	Guanine nucleotide-binding protein G(I)/G(S)/G(T) subunit beta-1	Gnb1	1.73868e+09
P54319	Phospholipase A-2-activating protein	Plaa	8.38669e+08
P54921	Alpha-soluble NSF attachment protein	Napa	6.09097e+08
P55051	Fatty acid-binding protein, brain	Fabp7	4.42789e+08
P55067	Neurocan core protein	Ncan	8.53072e+08
P55068	Brevican core protein	Bcan	1.00021e+09
P55161	Nck-associated protein 1	Nckap1	9.03967e+08
P56536	Kinesin heavy chain isoform 5C	Kif5c	4.98473e+08
P56558	UDP-N-acetylglucosamine--peptide N-acetylglucosaminyltransferase 110 kDa subunit	Ogt	9.24472e+08
P56571	ES1 protein homolog, mitochondrial		3.58395e+08
P56574	Isocitrate dehydrogenase [NADP], mitochondrial	Idh2	5.67791e+08
P59215	Guanine nucleotide-binding protein G(o) subunit alpha	Gnao1	5.61395e+09
P60203	Myelin proteolipid protein	Plp1	2.52467e+10
P60881	Synaptosomal-associated protein 25	Snap25	1.7174e+08
P60901	Proteasome subunit alpha type-6	Psma6	2.4244e+08
P60905	DnaJ homolog subfamily C member 5	Dnajc5	5.64741e+08
P61203	COP9 signalosome complex subunit 2	Cops2	6.74039e+08
P61227	Ras-related protein Rap-2b	Rap2b	1.87381e+09
P61265	Syntaxin-1B	Stx1b	4.93458e+09
P61589	Transforming protein RhoA	Rhoa	2.65646e+09
P61765	Syntaxin-binding protein 1	Stxbp1	1.95629e+09
P61980	Heterogeneous nuclear ribonucleoprotein K	Hnrnpk	1.01193e+09
P61983	14-3-3 protein gamma [Cleaved into: 14-3-3 protein gamma, N-terminally processed]	Ywhag	2.86825e+09
P62024	Phosphatase and actin regulator 1	Phactr1	9.45231e+08
P62083	40S ribosomal protein S7	Rps7	4.04029e+08
P62198	26S proteasome regulatory subunit 8	Psmc5	2.91061e+08
P62243	40S ribosomal protein S8	Rps8	6.83288e+08
P62250	40S ribosomal protein S16	Rps16	9.05167e+08
P62260	14-3-3 protein epsilon	Ywhae	3.40261e+09
P62278	40S ribosomal protein S13	Rps13	1.36522e+08
P62483	Voltage-gated potassium channel subunit beta-2	Kcnab2	3.48158e+08
P62521	Coiled-coil domain-containing protein 8	Ccdc8	1.38163e+09
P62632	Elongation factor 1-alpha 2	Eef1a2	3.33074e+09
P62703	40S ribosomal protein S4, X isoform	Rps4x	2.10666e+08
P62744	AP-2 complex subunit sigma	Ap2s1	1.73055e+09
P62747	Rho-related GTP-binding protein RhoB	Rhob	4.65883e+08
P62755	40S ribosomal protein S6	Rps6	5.04814e+08
P62804	Histone H4 [Cleaved into: Osteogenic growth peptide	H4c2	1.1013e+09
P62815	V-type proton ATPase subunit B, brain isoform	Atp6v1b2	1.20581e+09
P62828	GTP-binding nuclear protein Ran	Ran	4.44219e+08
P62909	40S ribosomal protein S3	Rps3	9.38958e+08
P62914	60S ribosomal protein L11	Rpl11	2.96058e+09
P62944	AP-2 complex subunit beta	Ap2b1	4.88365e+09
P62963	Profilin-1	Pfn1	4.31203e+08
P63004	Platelet-activating factor acetylhydrolase IB subunit alpha	Pafah1b1	8.77884e+08
P63012	Ras-related protein Rab-3A	Rab3a	1.92903e+09
P63018	Heat shock cognate 71 kDa protein	Hspa8	2.71726e+09
P63039	60 kDa heat shock protein, mitochondrial	Hspd1	1.12043e+09
P63045	Vesicle-associated membrane protein 2	Vamp2	5.12233e+08
P63047	Sulfotransferase 4A1	Sult4a1	2.23548e+08
P63086	Mitogen-activated protein kinase 1	Mapk1	3.51033e+08
P63102	14-3-3 protein zeta/delta	Ywhaz	3.26552e+09
P63245	Receptor of activated protein C kinase 1	Rack1	3.77666e+09
P63259	Actin, cytoplasmic 2	Actg1	1.71037e+10
P63319	Protein kinase C gamma type	Prkcg	5.97766e+08
P63322	Ras-related protein Ral-A	Rala	3.28836e+08
P63331	Serine/threonine-protein phosphatase 2A catalytic subunit alpha isoform	Ppp2ca	3.81395e+08
P68136	Actin, alpha skeletal muscle	Acta1	1.27043e+10
P68182	cAMP-dependent protein kinase catalytic subunit beta	Prkacb	4.12563e+09
P68370	Tubulin alpha-1A chain	Tuba1a	1.9982e+10
P68403	Protein kinase C beta type	Prkcb	1.85073e+09
P68511	14-3-3 protein eta	Ywhah	3.01067e+09
P69682	Adaptin ear-binding coat-associated protein 1	Necap1	2.97528e+09
P69897	Tubulin beta-5 chain	Tubb5	1.35944e+10
P70483	Striatin	Strn	8.10828e+08
P70500	CDP-diacylglycerol--inositol 3-phosphatidyltransferase	Cdipt	9.02973e+07
P70565	Junction plakoglobin		2.36307e+08
P70566	Tropomodulin-2	Tmod2	4.32665e+08
P70600	Protein-tyrosine kinase 2-beta	Ptk2b	4.55409e+09
P70615	Lamin-B1	Lmnb1	7.24695e+08
P70619	Glutathione reductase	Gsr	5.6603e+08
P70627	Glutamate carboxypeptidase 2	Folh1	2.86914e+09
P70645	Bleomycin hydrolase	Blmh	4.50366e+08
P80254	D-dopachrome decarboxylase	Ddt	2.96646e+08
P81128	Rho GTPase-activating protein 35	Arhgap35	9.31956e+08
P81155	Voltage-dependent anion-selective channel protein 2	Vdac2	1.10261e+09
P82471	Guanine nucleotide-binding protein G(q) subunit alpha	Gnaq	7.01729e+08
P82995	Heat shock protein HSP 90-alpha	Hsp90aa1	2.13013e+09
P83868	Prostaglandin E synthase 3	Ptges3	2.61903e+08
P84076	Neuron-specific calcium-binding protein hippocalcin	Hpca	7.86082e+08
P84079	ADP-ribosylation factor 1	Arf1	1.45233e+09
P84083	ADP-ribosylation factor 5	Arf5	9.19477e+08
P84092	AP-2 complex subunit mu	Ap2m1	4.96729e+09
P85108	Tubulin beta-2A chain	Tubb2a	1.36242e+10
P85515	Alpha-centractin	Actr1a	2.77698e+08
P85834	Elongation factor Tu, mitochondrial	Tufm	5.67505e+08
P85845	Fascin	Fscn1	4.43004e+08
P85969	Beta-soluble NSF attachment protein	Napb	4.97958e+09
P85972	Vinculin	Vcl	1.28129e+09
P85973	Purine nucleoside phosphorylase	Pnp Np	1.91518e+08
P97536	Cullin-associated NEDD8-dissociated protein 1	Cand1	9.17318e+08
P97544	Phospholipid phosphatase 3	Plpp3	1.12952e+08
P97700	Mitochondrial 2-oxoglutarate/malate carrier protein	Slc25a11	7.9844e+08
P97834	COP9 signalosome complex subunit 1	Gps1	8.28204e+08
P97846	Contactin-associated protein 1	Cntnap1	1.56539e+09
P97849	Long-chain fatty acid transport protein 1	Slc27a1	1.95979e+08
P97852	Peroxisomal multifunctional enzyme type 2	Hsd17b4	1.65607e+09
P97924	Kalirin	Kalrn	1.34049e+09
Q00960	Glutamate receptor ionotropic, NMDA 2B	Grin2b	9.55444e+08
Q00981	Ubiquitin carboxyl-terminal hydrolase isozyme L1	Uchl1	6.52615e+08
Q01205	Dihydrolipoyllysine-residue succinyltransferase component of 2-oxoglutarate dehydrogenase complex, mitochondrial	Dlst	8.50393e+08
Q01728	Sodium/calcium exchanger 1	Slc8a1	2.06188e+09
Q01986	Dual specificity mitogen-activated protein kinase kinase 1	Map2k1	5.22667e+08
Q02253	Methylmalonate-semialdehyde dehydrogenase [acylating], mitochondrial	Aldh6a1	8.68976e+08
Q02563	Synaptic vesicle glycoprotein 2A	Sv2a Sv2	5.94982e+08
Q02874	Core histone macro-H2A.1	Macroh2a1	1.96485e+08
Q03555	Gephyrin	Gphn	4.42239e+08
Q04462	Valine--tRNA ligase	Vars1	3.84822e+08
Q05175	Brain acid soluble protein 1	Basp1	4.5608e+08
Q05683	Glutamate decarboxylase 2	Gad2	1.13974e+09
Q05695	Neural cell adhesion molecule L1	L1cam	3.01947e+09
Q05764	Beta-adducin	Add2	1.15724e+09
Q05962	ADP/ATP translocase 1	Slc25a4	4.63896e+09
Q05982	Nucleoside diphosphate kinase A	Nme1	7.57682e+08
Q06647	ATP synthase subunit O, mitochondrial	Atp5po	8.24835e+08
Q07009	Calpain-2 catalytic subunit	Capn2	2.30598e+08
Q07266	Drebrin	Dbn1	4.40621e+08
Q07303	Erythropoietin receptor	Epor	2.81847e+08
Q07647	Solute carrier family 2, facilitated glucose transporter member 3	Slc2a3	3.08027e+08
Q08163	Adenylyl cyclase-associated protein 1	Cap1	4.5126e+08
Q08602	Geranylgeranyl transferase type-2 subunit alpha	Rabggta	8.76433e+08
Q08877	Dynamin-3	Dnm3	1.70948e+09
Q09073	ADP/ATP translocase 2	Slc25a5	4.50458e+09
Q0GLB5	DPPY splice variant d	Dpp10	2.7922e+08
Q0QEW8	Ribosomal protein L18	RPL18	7.43944e+08
Q1JU68	Eukaryotic translation initiation factor 3 subunit A	Eif3a	1.49869e+09
Q1WIM3	Cell adhesion molecule 3	Cadm3	3.56061e+08
Q2I6B2	V-type proton ATPase subunit a	Atp6v0a1	1.3512e+09
Q2TA68	Dynamin-like 120 kDa protein, mitochondrial	Opa1	8.73764e+08
Q2TL32	E3 ubiquitin-protein ligase UBR4	Ubr4	2.43198e+09
Q32PW9	Psmc6 protein	Psmc6	4.07066e+08
Q32PX6	Ras homolog family member G	Rhog	5.30929e+08
Q32ZG1	Beta-defensin 33	Defb33	9.65064e+07
Q38PG0	AHNAK 1		5.52745e+08
Q3B8P6	Alg2 protein	Alg2	3.50767e+08
Q3B8Q0	Microtubule-associated protein RP/EB family member 2	Mapre2	4.25984e+09
Q3KRE8	Tubulin beta-2B chain	Tubb2b	1.36584e+10
Q3MHS9	Chaperonin containing Tcp1, subunit 6A	Cct6a	8.12474e+08
Q3MIE4	Synaptic vesicle membrane protein VAT-1 homolog	Vat1	3.74652e+08
Q3T1H3	Ncam1 protein	Ncam1	1.10579e+09
Q3T1J1	Eukaryotic translation initiation factor 5A-1	Eif5a	1.34464e+08
Q3T1K5	F-actin-capping protein subunit alpha-2	Capza2	2.75206e+08
Q3ZAU6	RBR-type E3 ubiquitin transferase	Rnf14	5.86393e+08
Q45QL6	Guanine nucleotide binding protein beta 2	Gnb2	1.57496e+09
Q498D2	Eukaryotic translation initiation factor 3, subunit 6 interacting protein	Eif3l	5.24739e+08
Q498D4	Tln1 protein	Tln1	3.61367e+09
Q498N2	Amine oxidase	Aoc1	4.46196e+08
Q499N5	Medium-chain acyl-CoA ligase ACSF2, mitochondrial	Acsf2	1.20105e+09
Q499P2	Leukotriene A-4 hydrolase	Lta4h	6.05311e+08
Q499R7	Inorganic diphosphatase	Ppa1	1.17647e+09
Q4FZT2	Protein phosphatase methylesterase 1	Ppme1	1.64166e+08
Q4FZT9	26S proteasome non-ATPase regulatory subunit 2	Psmd2	4.50025e+08
Q4KLM4	Kelch-like protein 25	Klhl25	4.29342e+08
Q4KM49	Tyrosine--tRNA ligase, cytoplasmic	Yars1	8.21295e+08
Q4KM69	COP9	Cops5	4.26284e+08
Q4KM71	Splicing factor proline/glutamine rich	Sfpq	5.86535e+08
Q4KM73	UMP-CMP kinase	Cmpk1	1.50057e+09
Q4KM74	Vesicle-trafficking protein SEC22b	Sec22b	8.02968e+08
Q4KSH6	Dual specificity mitogen-activated protein kinase kinase 4	Map2k4	7.44452e+08
Q4QRB4	Tubulin beta-3 chain	Tubb3	1.43838e+10
Q4V8B0	Oxidation resistance protein 1	Oxr1 C7	4.92613e+08
Q4V8H5	Aspartyl aminopeptidase	Dnpep	7.48039e+08
Q4V8I2	Condensin-2 complex subunit H2	Ncaph2	5.49741e+08
Q4V8I7	Volume-regulated anion channel subunit LRRC8A	Lrrc8a	1.79514e+09
Q505J8	Phenylalanine--tRNA ligase alpha subunit	Farsa	2.11585e+08
Q52KS1	ATP-dependent 6-phosphofructokinase	Pfkm	6.14927e+08
Q561S0	NADH dehydrogenase [ubiquinone] 1 alpha subcomplex subunit 10, mitochondrial	Ndufa10	4.64609e+08
Q566E4	Heterogeneous nuclear ribonucleoprotein R	Hnrnpr	7.92244e+08
Q568Z9	Phytanoyl-CoA hydroxylase-interacting protein	Phyhip	2.96844e+08
Q569C2	LRP2-binding protein	Lrp2bp	5.15178e+08
Q5BJT9	Creatine kinase	Ckmt1	1.12128e+09
Q5BJU7	Wiskott-Aldrich syndrome protein family member 1	Wasf1	7.60346e+09
Q5BJZ3	Proton-translocating NAD(P)(+) transhydrogenase	Nnt	1.43096e+09
Q5BK63	NADH dehydrogenase [ubiquinone] 1 alpha subcomplex subunit 9, mitochondrial	Ndufa9	1.2527e+09
Q5EB77	Ras-related protein Rab-18	Rab18	3.67587e+08
Q5EBA4	Nipsnap1 protein	Nipsnap1	2.64691e+08
Q5FVC2	Rho guanine nucleotide exchange factor 2	Arhgef2	5.44241e+08
Q5FVI4	Cell cycle exit and neuronal differentiation protein 1	Cend1	2.35127e+08
Q5FVI6	V-type proton ATPase subunit C 1	Atp6v1c1	4.80374e+08
Q5FVQ9	Tubulin-specific chaperone E	Tbce	1.03926e+09
Q5GFD9	Protein IMPACT	Impact	2.4889e+08
Q5HZA6	Prolyl endopeptidase-like	Prepl	3.2983e+09
Q5HZB2	Cytosolic 10-formyltetrahydrofolate dehydrogenase	Aldh1l1	6.17011e+08
Q5HZV9	Protein phosphatase 1 regulatory subunit 7	Ppp1r7	6.88037e+09
Q5I0G4	Glycine--tRNA ligase	Gars1	5.63853e+08
Q5I0K6	Secernin 3	Scrn3	1.03908e+08
Q5JCS7	Serine-rich synapse associated protein SERSAP1		1.55255e+09
Q5M7T6	V-type proton ATPase subunit	Atp6v0d1	9.24052e+08
Q5M7U6	Actin-related protein 2	Actr2	8.45125e+08
Q5M821	Protein phosphatase 1H	Ppm1h	2.34546e+08
Q5M9I2	Alpha-mannosidase	Man2c1	8.6596e+08
Q5M9I5	Cytochrome b-c1 complex subunit 6, mitochondrial	Uqcrh	1.24586e+08
Q5MPA9	Serine/threonine-protein kinase DCLK2	Dclk2	4.66235e+08
Q5PPH0	Enolase-phosphatase E1	Enoph1	2.4807e+08
Q5PQZ9	NADH dehydrogenase [ubiquinone] 1 subunit C2	Ndufc2	3.05714e+08
Q5RJN0	Complex I-20kD	Ndufs7	6.33865e+08
Q5RJQ4	NAD-dependent protein deacetylase sirtuin-2	Sirt2	7.33795e+08
Q5RJR2	Twinfilin-1	Twf1	2.00562e+08
Q5RJR8	Leucine-rich repeat-containing protein 59	Lrrc59	1.68524e+09
Q5RKI0	WD repeat-containing protein 1	Wdr1	1.17981e+09
Q5RKI1	Eukaryotic initiation factor 4A-II	Eif4a2	8.93881e+08
Q5RKJ9	RAB10, member RAS oncogene family	Rab10	1.69185e+09
Q5SGE0	Leucine-rich PPR motif-containing protein, mitochondrial	Lrpprc	1.13655e+09
Q5U1Y4	1,5-anhydro-D-fructose reductase	Akr1e2	1.9217e+08
Q5U1Z9	Metaxin 2	Mtx2	2.15248e+08
Q5U216	ATP-dependent RNA helicase DDX39A	Ddx39a	2.55084e+08
Q5U2N2	Ubiquitin carboxyl-terminal hydrolase	Usp14	9.02576e+08
Q5U2N3	Membrane-associated phosphatidylinositol transfer protein 1	Pitpnm1	6.53433e+08
Q5U2S7	Proteasome	Psmd3	2.13469e+09
Q5U2X8	Acyl-CoA thioesterase 9	Acot9	5.63657e+08
Q5U2Z4	Nuclear factor kappa B subunit 2	Nfkb2	1.04099e+09
Q5U300	Ubiquitin-like modifier-activating enzyme 1	Uba1	1.00086e+09
Q5U344	Thioredoxin reductase 1, cytoplasmic	Txnrd1	2.16408e+09
Q5XHZ0	Heat shock protein 75 kDa, mitochondrial	Trap1	3.36097e+09
Q5XI32	F-actin-capping protein subunit beta	Capzb	9.2364e+08
Q5XI34	Protein phosphatase 2 (Formerly 2A), regulatory subunit A	Ppp2r1a	1.45368e+09
Q5XI38	Lymphocyte cytosolic protein 1	Lcp1	1.09492e+09
Q5XI73	Rho GDP-dissociation inhibitor 1	Arhgdia	4.25841e+08
Q5XI77	Annexin	Anxa11	9.19118e+08
Q5XI78	2-oxoglutarate dehydrogenase, mitochondrial	Ogdh	5.46087e+08
Q5XIA1	Nicalin	Ncln	6.73536e+08
Q5XIE6	3-hydroxyisobutyryl-CoA hydrolase, mitochondrial	Hibch	2.6507e+08
Q5XIE8	Integral membrane protein 2B	Itm2b	6.28676e+08
Q5XIF3	NADH dehydrogenase [ubiquinone] iron-sulfur protein 4, mitochondrial	Ndufs4	2.90758e+09
Q5XIF6	Tubulin alpha-4A chain	Tuba4a	1.25602e+10
Q5XIG8	Serine-threonine kinase receptor-associated protein	Strap	4.67445e+08
Q5XIH3	NADH dehydrogenase [ubiquinone] flavoprotein 1, mitochondrial	Ndufv1	5.20415e+08
Q5XIH7	Prohibitin-2	Phb2	6.78475e+08
Q5XIJ3	Isocitrate dehydrogenase [NAD] subunit, mitochondrial	Idh3g	6.59128e+08
Q5XIM7	Lysine--tRNA ligase	Kars1	8.58718e+08
Q5XIM9	T-complex protein 1 subunit beta	Cct2	9.77819e+08
Q5XIN6	Mitochondrial proton/calcium exchanger protein	Letm1	3.04969e+09
Q5XIT1	Microtubule-associated protein RP/EB family member 3	Mapre3	5.29429e+08
Q5XPT5	Testis gamma-aminobutyric acid receptor subunit beta 3	Gabrb3	1.07518e+09
Q60587	Trifunctional enzyme subunit beta, mitochondrial	Hadhb	6.69267e+08
Q62609	Noelin	Olfm1	6.77762e+08
Q62634	Vesicular glutamate transporter 1	Slc17a7	6.88841e+08
Q62636	Ras-related protein Rap-1b	Rap1b	2.30502e+08
Q62688	Inactive phospholipase C-like protein 1	Plcl1	1.752e+09
Q62768	Protein unc-13 homolog A	Unc13a	1.72422e+09
Q62812	Myosin-9	Myh9	2.32087e+09
Q62813	Limbic system-associated membrane protein	Lsamp	3.75949e+08
Q62829	Serine/threonine-protein kinase PAK 3	Pak3	2.78912e+08
Q62844	Tyrosine-protein kinase Fyn	Fyn	1.45557e+09
Q62868	Rho-associated protein kinase 2	Rock2	9.89644e+08
Q62889	Neuroligin-3	Nlgn3	4.50601e+08
Q62910	Synaptojanin-1	Synj1	1.58059e+09
Q62952	Dihydropyrimidinase-related protein 3	Dpysl3	1.14236e+09
Q63011	Zero beta-globin		1.09997e+09
Q63028	Alpha-adducin	Add1	7.62317e+08
Q63041	Alpha-1-macroglobulin	A1m	5.26596e+08
Q63081	Protein disulfide-isomerase A6	Pdia6	4.27374e+08
Q63116	Mast/stem cell growth factor receptor	Kit	1.30096e+09
Q63198	Contactin-1	Cntn1	1.75228e+09
Q63327	Myelin-associated oligodendrocyte basic protein	Mobp	9.55453e+08
Q63345	Myelin-oligodendrocyte glycoprotein	Mog	1.82031e+09
Q63347	26S proteasome regulatory subunit 7	Psmc2	8.05358e+08
Q63357	Unconventional myosin-Id	Myo1d	8.42837e+08
Q63377	Sodium/potassium-transporting ATPase subunit beta-3	Atp1b3	5.5554e+08
Q63537	Synapsin-2	Syn2	2.48757e+09
Q63555	SP120		7.64554e+08
Q63560	Microtubule-associated protein 6	Map6	7.4427e+08
Q63564	Synaptic vesicle glycoprotein 2B	Sv2b	6.95271e+08
Q63598	Plastin-3	Pls3	1.25736e+09
Q63617	Hypoxia up-regulated protein 1	Hyou1	6.46691e+08
Q63629	Centaurin alpha		3.84412e+08
Q63635	Syntaxin-6	Stx6	4.71118e+08
Q63716	Peroxiredoxin-1	Prdx1	4.91646e+08
Q63803	Guanine nucleotide-binding protein G(s) subunit alpha isoforms XLas	Gnas	1.19518e+09
Q64057	Alpha-aminoadipic semialdehyde dehydrogenase	Aldh7a1	4.96149e+08
Q641X8	Eukaryotic translation initiation factor 3 subunit E	Eif3	3.38235e+08
Q641Y2	NADH dehydrogenase [ubiquinone] iron-sulfur protein 2, mitochondrial	Ndufs2	5.97765e+08
Q641Y8	ATP-dependent RNA helicase DDX1	Ddx1	2.90191e+08
Q641Z2	Tyrosine-protein phosphatase non-receptor type 9	Ptpn9	7.69306e+08
Q641Z6	EH domain-containing protein 1	Ehd1	1.07128e+09
Q641Z9	Succinate dehydrogenase cytochrome b560 subunit, mitochondrial	Sdhc	1.03212e+08
Q64428	Trifunctional enzyme subunit alpha, mitochondrial	Hadha	7.11542e+08
Q64548	Reticulon-1	Rtn1 Nsp	6.61116e+08
Q64559	Cytosolic acyl coenzyme A thioester hydrolase	Acot7	6.47874e+08
Q64568	Plasma membrane calcium-transporting ATPase 3	Atp2b3	1.26013e+09
Q64591	2,4-dienoyl-CoA reductase [(3E)-enoyl-CoA-producing], mitochondrial	Decr1	3.77549e+09
Q64715	Microtubule-associated protein	Map2	1.97127e+09
Q66H61	Glutamine--tRNA ligase	Qars1	1.54252e+09
Q66HA6	ADP-ribosylation factor-like protein 8B	Arl8b	2.84994e+08
Q66HA8	Heat shock protein 105 kDa	Hsph1	9.62184e+08
Q66HD0	Endoplasmin	Hsp90b1	1.00764e+09
Q66HF1	NADH-ubiquinone oxidoreductase 75 kDa subunit, mitochondrial	Ndufs1	1.05959e+09
Q66X93	Staphylococcal nuclease domain-containing protein 1	Snd1	9.21401e+08
Q68FP1	Gelsolin	Gsn	1.28589e+09
Q68FQ0	T-complex protein 1 subunit epsilon	Cct5	1.04022e+09
Q68FQ9	LanC lantibiotic synthetase component C-like 2	Lancl2	3.03648e+08
Q68FR6	Elongation factor 1-gamma	Eef1g	9.30485e+08
Q68FS2	COP9 signalosome complex subunit 4	Cops4	3.91275e+08
Q68FS4	Cytosol aminopeptidase	Lap3	4.47194e+08
Q68FT7	Phenylalanyl-tRNA synthetase beta subunit	Farsb	4.38215e+08
Q68FU3	Electron transfer flavoprotein subunit beta	Etfb	9.41417e+07
Q68FX0	Isocitrate dehydrogenase [NAD] subunit beta, mitochondrial	Idh3B	9.33562e+08
Q68FY0	Cytochrome b-c1 complex subunit 1, mitochondrial	Uqcrc1	7.68511e+08
Q6AXT5	Ras-related protein Rab-21	Rab21	1.5352e+08
Q6AXX6	Peroxiredoxin-like 2A	Prxl2a	5.44178e+08
Q6AY56	Tubulin alpha-8 chain	Tuba8	1.27133e+10
Q6AY84	Secernin-1	Scrn1	2.37e+09
Q6AYD5	Eukaryotic peptide chain release factor GTP-binding subunit ERF3B-like	Gspt1	3.47681e+09
Q6AYG3	Exopolyphosphatase PRUNE1	Prune1	3.30614e+07
Q6AYN4	Phytanoyl-CoA hydroxylase-interacting protein-like	Phyhipl	2.64043e+08
Q6AYR2	Protein NDRG3	Ndrg3	1.20652e+08
Q6AYS2	Sidoreflexin	Sfxn1	3.81063e+08
Q6AYT3	RNA-splicing ligase RtcB homolog	Rtcb	5.71992e+08
Q6AYT7	Lysophosphatidylserine lipase ABHD12	Abhd12	3.19269e+08
Q6AZ26	C-terminal binding protein 1	Ctbp1	1.64348e+08
Q6DGG0	Peptidyl-prolyl cis-trans isomerase D	Ppid	8.22411e+08
Q6DUV1	Protein kinase C epsilon type		5.71431e+08
Q6GMN2	Brain-specific angiogenesis inhibitor 1-associated protein 2	Baiap2	4.414e+08
Q6GT74	Basigin	Bsg	9.13962e+08
Q6IE67	Proteasome subunit alpha type	psma3l	1.13428e+08
Q6IRG7	Claudin	Cldn11	4.43398e+08
Q6IRH6	Phosphate carrier protein, mitochondrial	Slc25a3	1.27957e+09
Q6IRL5	SH3-domain kinase binding protein 1	Sh3kbp1	5.56916e+08
Q6JE36	Protein NDRG1	Ndrg1	1.57578e+08
Q6MG12	Uncharacterized protein C6orf136 homolog		1.31239e+08
Q6P3V9	60S ribosomal protein L4	Rpl4	4.13758e+08
Q6P502	T-complex protein 1 subunit gamma	Cct3	8.17157e+08
Q6P503	V-type proton ATPase subunit D	Atp6v1d	3.65586e+08
Q6P6Q5	Amyloid-beta A4 protein	App	6.62471e+08
Q6P6R2	Dihydrolipoyl dehydrogenase, mitochondrial	Dld	2.56026e+09
Q6P6V0	Glucose-6-phosphate isomerase	Gpi	4.93113e+09
Q6P7B0	Tryptophan--tRNA ligase, cytoplasmic	Wars1	4.01824e+08
Q6P7Q4	Lactoylglutathione lyase	Glo1	8.11493e+08
Q6P7S0	Pyruvate kinase		5.6189e+09
Q6P9T8	Tubulin beta-4B chain	Tubb4b	1.19994e+10
Q6P9V1	Tetraspanin	Cd81	5.07336e+08
Q6PCT9	26S proteasome non-ATPase regulatory subunit 6	Psmd6	5.50413e+08
Q6PCU2	V-type proton ATPase subunit E 1	Atp6v1e1	5.47925e+08
Q6PDU7	ATP synthase subunit g, mitochondrial	Atp5mg	1.64216e+08
Q6PST4	Atlastin-1	Atl1	2.01513e+08
Q6Q0N1	Cytosolic non-specific dipeptidase	Cndp2	2.11957e+08
Q6QI09	ATP synthase F1 subunit gamma	Taf3	4.41652e+08
Q6QI44	N-alpha-acetyltransferase 25, NatB auxiliary subunit MDM20	Naa25	1.39876e+09
Q6QIX3	Zinc transporter 3	Slc30a3	6.77945e+08
Q6RJR6	Reticulon-3	Rtn3	1.47183e+09
Q6S3A3	Plectin	Plec	1.77653e+09
Q6XD99	Spectrin beta chain	Sptbn1	1.91792e+09
Q6XUZ7	Septin		3.29357e+08
Q6XVN8	Microtubule-associated proteins 1A/1B light chain 3A	Map1lc3a	3.88546e+08
Q75Q39	Mitochondrial import receptor subunit TOM70	Tomm70	4.91914e+08
Q76GL9	Neutral amino acid transporter ASCT1	Slc1a4	5.61083e+08
Q78E94	Na-Ca exchanger isoform NACA5		3.35445e+08
Q794F9	4F2 cell-surface antigen heavy chain	Slc3a2	2.51268e+08
Q7M074	Fibronectin receptor alpha chain		7.09597e+07
Q7TMB7	2-lysophosphatidate phosphatase PLPPR4	Plppr4	3.77363e+08
Q7TNM3	Oligodendrocyte-myelin glycoprotein		6.98601e+08
Q7TP11	6-phosphogluconate dehydrogenase, decarboxylating		1.23894e+09
Q7TP54	Rho family-interacting cell polarization regulator 2	Ripor2	4.72692e+08
Q7TP61	Ab2-076		5.2498e+08
Q7TPB1	T-complex protein 1 subunit delta	Cct4	5.52467e+09
Q7TQ16	Cytochrome b-c1 complex subunit 8	Uqcrq	1.52256e+08
Q7TQ94	Deaminated glutathione amidase	Nit1	5.24487e+08
Q7TT49	Serine/threonine-protein kinase MRCK beta	Cdc42bpb	1.26878e+09
Q80U96	Exportin-1	Xpo1	1.22065e+09
Q80W89	NADH dehydrogenase [ubiquinone] 1 alpha subcomplex subunit 11	Ndufa11	4.11592e+08
Q80WY4	Guanylate cyclase		1.59159e+09
Q80Z30	Protein phosphatase 1E	Ppm1e	1.19388e+09
Q80ZA5	Sodium-driven chloride bicarbonate exchanger	Slc4a10	1.18118e+09
Q812E9	Neuronal membrane glycoprotein M6-a	Gpm6a	6.99166e+08
Q8CFD0	Sideroflexin-5	Sfxn5	1.48471e+08
Q8CFG7	Calcium channel alpha-2 delta-1 subunit isoform e	Cacna2d1	4.73148e+08
Q8CFN2	Cell division control protein 42 homolog	Cdc42	2.26438e+08
Q8CG45	Aflatoxin B1 aldehyde reductase member 2	Akr7a2	2.64069e+08
Q8CGU4	Arf-GAP with GTPase, ANK repeat and PH domain-containing protein 2	Agap2	9.05451e+08
Q8CJG5	Dihydrolipoyllysine-residue succinyltransferase component of 2-oxoglutarate dehydrogenase complex, mitochondrial		1.13174e+09
Q8K3M6	ERC protein 2	Erc2	1.93715e+09
Q8K4K5	Lethal(2) giant larvae protein homolog 1	Llgl1	5.91188e+08
Q8K4Y5	Leucine-rich glioma-inactivated protein 1	Lgi1	2.55085e+08
Q8R2H0	V-type proton ATPase subunit G	Atp6v1g2	3.80562e+08
Q8R491	EH domain-containing protein 3	Ehd3	9.20063e+08
Q8VBU2	Protein NDRG2	Ndrg2	4.53485e+08
Q8VHF5	Citrate synthase, mitochondrial	Cs	1.12434e+09
Q8VHW5	Voltage-dependent calcium channel gamma-8 subunit	Cacng8	2.39462e+08
Q8VI04	Isoaspartyl peptidase/L-asparaginase	Asrgl1	3.82407e+08
Q8VII6	Choline transporter-like protein 1	Slc44a1	3.55398e+08
Q8VIJ5	Protein O-GlcNAcase	Oga	4.80011e+08
Q91XU8	Phosphatidate cytidylyltransferase 2	Cds2	7.46919e+08
Q91Y81	Septin-2	Septin2	2.79596e+08
Q91ZN1	Coronin-1A	Coro1a	3.97004e+08
Q920J4	Thioredoxin-like protein 1	Txnl1	5.56517e+08
Q920L2	Succinate dehydrogenase [ubiquinone] flavoprotein subunit, mitochondrial	Sdha	1.32862e+09
Q924N5	Long-chain-fatty-acid--CoA ligase ACSBG1	Acsbg1	2.93155e+08
Q924S5	Lon protease homolog, mitochondrial	Lonp1	4.88281e+08
Q99376	Transferrin receptor protein 1	Tfrc	2.66595e+08
Q99JD5	Branched-chain-amino-acid aminotransferase	Bcat1	2.98973e+08
Q99ML5	Prenylcysteine oxidase	Pcyox1	1.59978e+08
Q99P74	Ras-related protein Rab-27B	Rab27b	1.11453e+08
Q99PD4	Actin-related protein 2/3 complex subunit 1A	Arpc1a	2.70585e+08
Q9EPH8	Polyadenylate-binding protein 1	Pabpc1	3.40251e+08
Q9EQS0	Transaldolase	Taldo1	7.10724e+08
Q9EQX9	Ubiquitin-conjugating enzyme E2 N	Ube2n	3.15059e+08
Q9ERH3	WD repeat-containing protein 7	Wdr7	1.35285e+09
Q9ES40	PRA1 family protein 3 protein 2)	Arl6ip5	7.72608e+08
Q9ESW0	DNA damage-binding protein 1	Ddb1	6.07108e+09
Q9JHL4	Drebrin-like protein	Dbnl	4.59544e+08
Q9JI66	Electrogenic sodium bicarbonate cotransporter 1	Slc4a4	7.41672e+08
Q9JIR4	Regulating synaptic membrane exocytosis protein 1	Rims1	1.26203e+09
Q9JJ31	Cullin-5	Cul5	4.99002e+09
Q9JJ50	Hepatocyte growth factor-regulated tyrosine kinase substrate	Hgs	7.48e+08
Q9JJ54	Heterogeneous nuclear ribonucleoprotein D0	Hnrnpd	3.96484e+08
Q9JJT1	Glucocorticoid-attenuated response gene 16 product	Ifit1	2.74255e+08
Q9JKB7	Guanine deaminase	Gda	4.81848e+08
Q9JKE3	Secretory carrier-associated membrane protein 5	Scamp5	2.15328e+09
Q9JKS6	Protein piccolo	Pclo	6.42684e+09
Q9JLA3	UDP-glucose:glycoprotein glucosyltransferase 1	Uggt1	1.09703e+09
Q9JLJ3	4-trimethylaminobutyraldehyde dehydrogenase	Aldh9a1	5.29562e+08
Q9JMB3	Erythrocyte membrane protein band 4.1-like 3	Epb41l3	1.01386e+09
Q9JMG8	Dihydropyrimidinase-related protein		7.32048e+08
Q9JMJ4	Pre-mRNA-processing factor 19	Prpf19	7.90887e+08
Q9QUH6	Ras/Rap GTPase-activating protein SynGAP	Syngap1	2.33554e+09
Q9QWN8	Spectrin beta chain, non-erythrocytic 2	Sptbn2	1.60761e+09
Q9QX69	Glutathione S-transferase LANCL1	Lancl1	2.54392e+08
Q9QXG3	Syntaxin 1A		2.48588e+08
Q9QXQ0	Alpha-actinin-4	Actn4	1.1329e+09
Q9QXU8	Cytoplasmic dynein 1 light intermediate chain 1	Dync1li1	3.63453e+09
Q9QXY2	SRC kinase signaling inhibitor 1	Srcin1	1.09467e+09
Q9QYU4	Ketimine reductase mu-crystallin	Crym	4.17596e+08
Q9QZA2	Programmed cell death 6-interacting protein	Pdcd6ip	8.33003e+08
Q9QZM5	Abl interactor 1	Abi1	1.38094e+08
Q9R063	Peroxiredoxin-5, mitochondrial	Prdx5	3.81672e+08
Q9R1Z0	Voltage-dependent anion-selective channel protein 3	Vdac3	9.78756e+08
Q9WU82	Catenin beta-1	Ctnnb1	5.3833e+08
Q9WUS0	Adenylate kinase 4, mitochondrial	Ak4	3.32131e+08
Q9WV63	Kinesin-like protein KIF2A	Kif2a	1.31024e+09
Q9Z0V6	Thioredoxin-dependent peroxide reductase, mitochondrial	Prdx3	3.4958e+08
Q9Z0W5	Protein kinase C and casein kinase substrate in neurons protein 1	Pacsin1	1.09851e+09
Q9Z0W7	Chloride intracellular channel protein 4	Clic4	6.5513e+08
Q9Z142	Transmembrane protein 33	Tmem33	1.44767e+08
Q9Z164	Connective tissue growth factor		2.73206e+08
Q9Z1B2	Glutathione S-transferase Mu 5	Gstm5	4.5283e+08
Q9Z1E1	Flotillin-1	Flot1	5.31956e+08
Q9Z1N1	Fructose-1,6-bisphosphatase isozyme 2	Fbp2	4.75563e+08
Q9Z1T4	Connector enhancer of kinase suppressor of ras 2	Cnksr2	1.15708e+09
Q9Z1X8	Neural F box protein NFB42	Fbxo2	1.87217e+08
Q9Z214	Homer protein homolog 1	Homer1	4.11765e+08
Q9Z270	Vesicle-associated membrane protein-associated protein A	Vapa	4.02199e+08
Q9Z272	ARF GTPase-activating protein GIT1	Git1	1.09373e+09
Q9Z2L0	Voltage-dependent anion-selective channel protein 1	Vdac1	1.64177e+09
Q9Z327	Synaptopodin	Synpo	4.6929e+08
Q9Z339	Glutathione S-transferase omega-1	Gsto1	5.75079e+08
